# Supplementary material for: An efficient real-time signal processing method for satellite laser ranging
Source: PLoS One. 2024 Dec 20;19(12):e0315375. doi: 10.1371/journal.pone.0315375 (PMC11661637; doi:10.1371/journal.pone.0315375)
Supplement: S2 File — (TXT) [file pone.0315375.s002.txt]

15	39	59.004954217839	000	00	00	00	00	00	136792.039218	0
15	39	59.012955055317	000	00	00	00	00	00	136792.087295	0
15	39	59.021954755030	000	00	00	00	00	00	136791.863406	0
15	39	59.022954512890	000	00	00	00	00	00	136791.741579	0
15	39	59.023954432494	000	00	00	00	00	00	136791.954053	0
15	39	59.027953998972	000	00	00	00	00	00	136791.990128	0
15	39	59.030955462295	000	00	00	00	00	00	136792.105432	0
15	39	59.043955126625	000	00	00	00	00	00	136791.876395	0
15	39	59.066955156573	000	00	00	00	00	00	136791.952060	0
15	39	59.067955213082	000	00	00	00	00	00	136791.761541	0
15	39	59.081955083129	000	00	00	00	00	00	136792.079789	0
15	39	59.087954824885	000	00	00	00	00	00	136791.921462	0
15	39	59.088954831517	000	00	00	00	00	00	136791.762484	0
15	39	59.089954987547	000	00	00	00	00	00	136791.929200	0
15	39	59.098954189583	000	00	00	00	00	00	136791.837273	0
15	39	59.100954414455	000	00	00	00	00	00	136791.869658	0
15	39	59.105954746679	000	00	00	00	00	00	136791.857837	0
15	39	59.113954253029	000	00	00	00	00	00	136791.941948	0
15	39	59.119954616719	000	00	00	00	00	00	136791.968558	0
15	39	59.124954152641	000	00	00	00	00	00	136792.002282	0
15	39	59.146954822885	000	00	00	00	00	00	136791.785951	0
15	39	59.149955041998	000	00	00	00	00	00	136792.046074	0
15	39	59.152955310980	000	00	00	00	00	00	136792.109478	0
15	39	59.153955454538	000	00	00	00	00	00	136791.959874	0
15	39	59.155955517796	000	00	00	00	00	00	136791.796879	0
15	39	59.160954655607	000	00	00	00	00	00	136792.020791	0
15	39	59.168954000161	000	00	00	00	00	00	136791.773122	0
15	39	59.179954186046	000	00	00	00	00	00	136791.780449	0
15	39	59.182954492295	000	00	00	00	00	00	136791.868671	0
15	39	59.196954524159	000	00	00	00	00	00	136791.970814	0
15	39	59.198954724066	000	00	00	00	00	00	136791.935279	0
15	39	59.206955511858	000	00	00	00	00	00	136792.086221	0
15	39	59.208953982590	000	00	00	00	00	00	136792.066606	0
15	39	59.212954880350	000	00	00	00	00	00	136791.975433	0
15	39	59.218955443175	000	00	00	00	00	00	136791.857735	0
15	39	59.222954076628	000	00	00	00	00	00	136791.949364	0
15	39	59.235954375414	000	00	00	00	00	00	136791.983322	0
15	39	59.242954857786	000	00	00	00	00	00	136791.847294	0
15	39	59.245955251172	000	00	00	00	00	00	136791.899892	0
15	39	59.246955257833	000	00	00	00	00	00	136791.898713	0
15	39	59.257954834153	000	00	00	00	00	00	136791.883047	0
15	39	59.266955529063	000	00	00	00	00	00	136791.881294	0
15	39	59.267955660107	000	00	00	00	00	00	136791.736795	0
15	39	59.272955208573	000	00	00	00	00	00	136792.110722	0
15	39	59.275954059303	000	00	00	00	00	00	136791.839285	0
15	39	59.278954726389	000	00	00	00	00	00	136791.947304	0
15	39	59.298955246239	000	00	00	00	00	00	136791.990926	0
15	39	59.303954657786	000	00	00	00	00	00	136791.935647	0
15	39	59.305955131516	000	00	00	00	00	00	136791.764270	0
15	39	59.307955431126	000	00	00	00	00	00	136791.937057	0
15	39	59.311954587109	000	00	00	00	00	00	136791.881417	0
15	39	59.314955191949	000	00	00	00	00	00	136791.746838	0
15	39	59.317954366095	000	00	00	00	00	00	136792.054823	0
15	39	59.464955589392	000	00	00	00	00	00	136791.768175	0
15	39	59.477954519825	000	00	00	00	00	00	136791.805809	0
15	39	59.500954450159	000	00	00	00	00	00	136791.797458	0
15	39	59.502955446427	000	00	00	00	00	00	136792.037422	0
15	39	59.506954104742	000	00	00	00	00	00	136791.918646	0
15	39	59.510954193866	000	00	00	00	00	00	136792.080701	0
15	39	59.517954365321	000	00	00	00	00	00	136791.938531	0
15	39	59.529954122343	000	00	00	00	00	00	136791.884561	0
15	39	59.530954676382	000	00	00	00	00	00	136791.953271	0
15	39	59.541954377062	000	00	00	00	00	00	136791.941683	0
15	39	59.547954292939	000	00	00	00	00	00	136791.847324	0
15	39	59.557954969678	000	00	00	00	00	00	136791.899865	0
15	39	59.566954383132	000	00	00	00	00	00	136792.002350	0
15	39	59.581955081078	000	00	00	00	00	00	136791.960608	0
15	39	59.582955635124	000	00	00	00	00	00	136791.743972	0
15	39	59.593954937649	000	00	00	00	00	00	136791.783219	0
15	39	59.595954341618	000	00	00	00	00	00	136791.846453	0
15	39	59.596954833469	000	00	00	00	00	00	136794.473840	0
15	39	59.598954262146	000	00	00	00	00	00	136791.940365	0
15	39	59.608955399162	000	00	00	00	00	00	136791.925910	0
15	39	59.617955136142	000	00	00	00	00	00	136791.856830	0
15	39	59.625954493080	000	00	00	00	00	00	136792.104386	0
15	39	59.632954739209	000	00	00	00	00	00	136791.752370	0
15	39	59.634955660833	000	00	00	00	00	00	136791.898816	0
15	39	59.636955077105	000	00	00	00	00	00	136791.928015	0
15	39	59.637955544109	000	00	00	00	00	00	136791.939018	0
15	39	59.652954836092	000	00	00	00	00	00	136791.927968	0
15	39	59.653955290691	000	00	00	00	00	00	136791.899412	0
15	39	59.655954433278	000	00	00	00	00	00	136791.954899	0
15	39	59.666954755900	000	00	00	00	00	00	136792.001563	0
15	39	59.669954489968	000	00	00	00	00	00	136792.047338	0
15	39	59.672954323476	000	00	00	00	00	00	136792.018152	0
15	39	59.674955344599	000	00	00	00	00	00	136791.782820	0
15	39	59.678955607844	000	00	00	00	00	00	136791.735595	0
15	39	59.679954557105	000	00	00	00	00	00	136791.975348	0
15	39	59.680954974305	000	00	00	00	00	00	136791.921328	0
15	39	59.681955379157	000	00	00	00	00	00	136791.955767	0
15	39	59.682954092052	000	00	00	00	00	00	136791.858203	0
15	39	59.684955125566	000	00	00	00	00	00	136792.055248	0
15	39	59.685955480643	000	00	00	00	00	00	136791.798856	0
15	39	59.718954483084	000	00	00	00	00	00	136791.968391	0
15	39	59.719954887893	000	00	00	00	00	00	136791.946875	0
15	39	59.722954534736	000	00	00	00	00	00	136791.918186	0
15	39	59.729954071707	000	00	00	00	00	00	136791.766067	0
15	39	59.735955517841	000	00	00	00	00	00	136791.923173	0
15	39	59.744954284397	000	00	00	00	00	00	136792.101440	0
15	39	59.747955610888	000	00	00	00	00	00	136791.814595	0
15	39	59.748954361035	000	00	00	00	00	00	136791.757655	0
15	39	59.754955322002	000	00	00	00	00	00	136791.991896	0
15	39	59.755955664594	000	00	00	00	00	00	136791.730432	0
15	39	59.756954327742	000	00	00	00	00	00	136792.016463	0
15	39	59.759954932502	000	00	00	00	00	00	136792.024711	0
15	39	59.762954392791	000	00	00	00	00	00	136791.898953	0
15	39	59.766954133527	000	00	00	00	00	00	136791.779754	0
15	39	59.771955635129	000	00	00	00	00	00	136791.983201	0
15	39	59.774954846624	000	00	00	00	00	00	136791.833332	0
15	39	59.775955537552	000	00	00	00	00	00	136791.932907	0
15	39	59.785955592255	000	00	00	00	00	00	136792.110873	0
15	39	59.791954239205	000	00	00	00	00	00	136791.900394	0
15	39	59.801954791561	000	00	00	00	00	00	136792.025593	0
15	39	59.808954639535	000	00	00	00	00	00	136791.810927	0
15	39	59.810955523768	000	00	00	00	00	00	136792.014195	0
15	39	59.812954554356	000	00	00	00	00	00	136791.993162	0
15	39	59.815955694256	000	00	00	00	00	00	136791.882035	0
15	39	59.816954394693	000	00	00	00	00	00	136791.783746	0
15	39	59.817954675127	000	00	00	00	00	00	136791.853262	0
15	39	59.821954602390	000	00	00	00	00	00	136792.069291	0
15	39	59.831955104935	000	00	00	00	00	00	136791.999168	0
15	39	59.842954183572	000	00	00	00	00	00	136791.839501	0
15	39	59.858954900599	000	00	00	00	00	00	136791.975795	0
15	39	59.866954717843	000	00	00	00	00	00	136791.762420	0
15	39	59.867955122740	000	00	00	00	00	00	136791.945847	0
15	39	59.868955452883	000	00	00	00	00	00	136792.050450	0
15	39	59.870954483522	000	00	00	00	00	00	136791.774805	0
15	39	59.871954813672	000	00	00	00	00	00	136792.094818	0
15	39	59.876954959254	000	00	00	00	00	00	136791.963463	0
15	39	59.882955522007	000	00	00	00	00	00	136791.980349	0
15	39	59.885954994839	000	00	00	00	00	00	136791.868856	0
15	39	59.886955101028	000	00	00	00	00	00	136791.763175	0
15	39	59.894955167256	000	00	00	00	00	00	136792.011430	0
15	39	59.898955206576	000	00	00	00	00	00	136792.072418	0
15	39	59.899955511857	000	00	00	00	00	00	136791.964533	0
15	39	59.903955103284	000	00	00	00	00	00	136791.764488	0
15	39	59.916954655702	000	00	00	00	00	00	136792.094003	0
15	39	59.924955692150	000	00	00	00	00	00	136791.805574	0
15	39	59.935954633962	000	00	00	00	00	00	136791.850658	0
15	39	59.936955001467	000	00	00	00	00	00	136791.937371	0
15	39	59.938954106772	000	00	00	00	00	00	136792.033278	0
15	39	59.940955102888	000	00	00	00	00	00	136791.904731	0
15	39	59.942954344981	000	00	00	00	00	00	136791.992228	0
15	39	59.944955204446	000	00	00	00	00	00	136791.857957	0
15	39	59.945955547060	000	00	00	00	00	00	136791.962186	0
15	39	59.964954579875	000	00	00	00	00	00	136791.739268	0
15	39	59.967954326334	000	00	00	00	00	00	136791.996583	0
15	39	59.979954605944	000	00	00	00	00	00	136791.849381	0
15	39	59.980954936189	000	00	00	00	00	00	136791.840101	0
15	39	59.985954123673	000	00	00	00	00	00	136791.943591	0
15	39	59.990955687448	000	00	00	00	00	00	136791.891136	0
15	39	59.998955529780	000	00	00	00	00	00	136791.948757	0
15	40	00.004954860829	000	00	00	00	00	00	136791.998872	0
15	40	00.019954550982	000	00	00	00	00	00	136791.887704	0
15	40	00.024954970213	000	00	00	00	00	00	136791.855523	0
15	40	00.028953889821	000	00	00	00	00	00	136791.749010	0
15	40	00.030955072638	000	00	00	00	00	00	136791.871932	0
15	40	00.032955011462	000	00	00	00	00	00	136791.888847	0
15	40	00.035954832587	000	00	00	00	00	00	136791.746656	0
15	40	00.041954313034	000	00	00	00	00	00	136792.032093	0
15	40	00.044954432684	000	00	00	00	00	00	136791.978948	0
15	40	00.050955381128	000	00	00	00	00	00	136792.039588	0
15	40	00.052955257692	000	00	00	00	00	00	136791.761807	0
15	40	00.058954999440	000	00	00	00	00	00	136791.808995	0
15	40	00.059954856813	000	00	00	00	00	00	136791.985793	0
15	40	00.062954379391	000	00	00	00	00	00	136792.022872	0
15	40	00.071954265608	000	00	00	00	00	00	136791.884046	0
15	40	00.073954950836	000	00	00	00	00	00	136791.923732	0
15	40	00.074955044634	000	00	00	00	00	00	136791.944350	0
15	40	00.078954884884	000	00	00	00	00	00	136791.864158	0
15	40	00.081954792986	000	00	00	00	00	00	136791.828085	0
15	40	00.083954744259	000	00	00	00	00	00	136791.995191	0
15	40	00.102954423957	000	00	00	00	00	00	136791.825593	0
15	40	00.103954455561	000	00	00	00	00	00	136791.925916	0
15	40	00.104954462295	000	00	00	00	00	00	136791.888768	0
15	40	00.108954302494	000	00	00	00	00	00	136792.120174	0
15	40	00.118955078717	000	00	00	00	00	00	136792.115803	0
15	40	00.125955287403	000	00	00	00	00	00	136791.788691	0
15	40	00.126955406042	000	00	00	00	00	00	136792.128264	0
15	40	00.129955513279	000	00	00	00	00	00	136791.783826	0
15	40	00.138954914357	000	00	00	00	00	00	136791.844282	0
15	40	00.142955165174	000	00	00	00	00	00	136792.066771	0
15	40	00.151954205467	000	00	00	00	00	00	136791.761485	0
15	40	00.155954369213	000	00	00	00	00	00	136791.876727	0
15	40	00.160954278326	000	00	00	00	00	00	136791.754035	0
15	40	00.163954348231	000	00	00	00	00	00	136792.028666	0
15	40	00.165954983670	000	00	00	00	00	00	136791.954557	0
15	40	00.167954972152	000	00	00	00	00	00	136791.818111	0
15	40	00.172955304304	000	00	00	00	00	00	136791.867071	0
15	40	00.173955622049	000	00	00	00	00	00	136791.760202	0
15	40	00.177954218329	000	00	00	00	00	00	136792.034649	0
15	40	00.179954256571	000	00	00	00	00	00	136792.084446	0
15	40	00.180954263276	000	00	00	00	00	00	136791.792712	0
15	40	00.183954395368	000	00	00	00	00	00	136791.772404	0
15	40	00.184954427015	000	00	00	00	00	00	136792.125804	0
15	40	00.192955363920	000	00	00	00	00	00	136791.839055	0
15	40	00.194954033817	000	00	00	00	00	00	136791.932827	0
15	40	00.195954488379	000	00	00	00	00	00	136791.910470	0
15	40	00.198955055894	000	00	00	00	00	00	136792.118414	0
15	40	00.199955323915	000	00	00	00	00	00	136791.778134	0
15	40	00.211954172788	000	00	00	00	00	00	136792.117465	0
15	40	00.212954304006	000	00	00	00	00	00	136791.882483	0
15	40	00.221954003624	000	00	00	00	00	00	136791.846942	0
15	40	00.230954026716	000	00	00	00	00	00	136791.879829	0
15	40	00.239954734061	000	00	00	00	00	00	136791.742028	0
15	40	00.248954197355	000	00	00	00	00	00	136791.749957	0
15	40	00.252954833813	000	00	00	00	00	00	136792.082780	0
15	40	00.255954480694	000	00	00	00	00	00	136792.010225	0
15	40	00.256954723824	000	00	00	00	00	00	136792.079049	0
15	40	00.281955003622	000	00	00	00	00	00	136792.119662	0
15	40	00.284954227500	000	00	00	00	00	00	136791.890275	0
15	40	00.289955194159	000	00	00	00	00	00	136791.866449	0
15	40	00.292954219010	000	00	00	00	00	00	136791.884060	0
15	40	00.293954437308	000	00	00	00	00	00	136791.824950	0
15	40	00.295954998037	000	00	00	00	00	00	136791.900041	0
15	40	00.297955471906	000	00	00	00	00	00	136791.814440	0
15	40	00.306954512002	000	00	00	00	00	00	136792.045973	0
15	40	00.310955496818	000	00	00	00	00	00	136791.840134	0
15	40	00.314954740017	000	00	00	00	00	00	136792.009781	0
15	40	00.320954618568	000	00	00	00	00	00	136791.996859	0
15	40	00.329954990018	000	00	00	00	00	00	136792.079939	0
15	40	00.332954064637	000	00	00	00	00	00	136791.999518	0
15	40	00.346954432345	000	00	00	00	00	00	136792.116194	0
15	40	00.348954433328	000	00	00	00	00	00	136792.025662	0
15	40	00.365954696768	000	00	00	00	00	00	136792.089115	0
15	40	00.372954345657	000	00	00	00	00	00	136791.905304	0
15	40	00.373954514114	000	00	00	00	00	00	136791.779793	0
15	40	00.375954913274	000	00	00	00	00	00	136791.879643	0
15	40	00.379954193668	000	00	00	00	00	00	136792.083284	0
15	40	00.384955284688	000	00	00	00	00	00	136791.972314	0
15	40	00.397954451415	000	00	00	00	00	00	136791.943868	0
15	40	00.404955543425	000	00	00	00	00	00	136792.042862	0
15	40	00.417954822144	000	00	00	00	00	00	136791.970259	0
15	40	00.420955389636	000	00	00	00	00	00	136791.784618	0
15	40	00.421955495854	000	00	00	00	00	00	136792.013794	0
15	40	00.427954690211	000	00	00	00	00	00	136791.963733	0
15	40	00.430955083524	000	00	00	00	00	00	136792.090840	0
15	40	00.439954410016	000	00	00	00	00	00	136791.931771	0
15	40	00.447954326817	000	00	00	00	00	00	136791.855947	0
15	40	00.448954457890	000	00	00	00	00	00	136792.114982	0
15	40	00.452955218767	000	00	00	00	00	00	136791.821386	0
15	40	00.456954437061	000	00	00	00	00	00	136791.754317	0
15	40	00.461955540508	000	00	00	00	00	00	136792.020717	0
15	40	00.464954627547	000	00	00	00	00	00	136792.080834	0
15	40	00.470954269775	000	00	00	00	00	00	136791.969518	0
15	40	00.481954293915	000	00	00	00	00	00	136791.880396	0
15	40	00.485955465316	000	00	00	00	00	00	136792.017295	0
15	40	00.492955101807	000	00	00	00	00	00	136791.905558	0
15	40	00.495955644445	000	00	00	00	00	00	136791.835660	0
15	40	00.496954257789	000	00	00	00	00	00	136791.899571	0
15	40	00.504954535420	000	00	00	00	00	00	136792.049758	0
15	40	00.508955383280	000	00	00	00	00	00	136791.974844	0
15	40	00.513955143280	000	00	00	00	00	00	136792.014793	0
15	40	00.515954223571	000	00	00	00	00	00	136791.953787	0
15	40	00.518955052437	000	00	00	00	00	00	136792.029604	0
15	40	00.521954363379	000	00	00	00	00	00	136791.947841	0
15	40	00.525954552002	000	00	00	00	00	00	136791.930503	0
15	40	00.528955517548	000	00	00	00	00	00	136791.814552	0
15	40	00.529954193182	000	00	00	00	00	00	136791.938086	0
15	40	00.533955414299	000	00	00	00	00	00	136792.080514	0
15	40	00.534955632589	000	00	00	00	00	00	136791.867520	0
15	40	00.543955257497	000	00	00	00	00	00	136791.749613	0
15	40	00.546954444158	000	00	00	00	00	00	136791.836254	0
15	40	00.548955154256	000	00	00	00	00	00	136792.050210	0
15	40	00.556955543914	000	00	00	00	00	00	136791.759259	0
15	40	00.560955122884	000	00	00	00	00	00	136791.849317	0
15	40	00.569954722938	000	00	00	00	00	00	136792.001982	0
15	40	00.575954763277	000	00	00	00	00	00	136792.047184	0
15	40	00.576955081073	000	00	00	00	00	00	136792.047611	0
15	40	00.578954124117	000	00	00	00	00	00	136792.080096	0
15	40	00.579954392095	000	00	00	00	00	00	136791.738359	0
15	40	00.588954091661	000	00	00	00	00	00	136791.735346	0
15	40	00.589954571180	000	00	00	00	00	00	136791.788424	0
15	40	00.592955499487	000	00	00	00	00	00	136791.773021	0
15	40	00.593954112788	000	00	00	00	00	00	136792.064988	0
15	40	00.602954708229	000	00	00	00	00	00	136791.982533	0
15	40	00.605954156090	000	00	00	00	00	00	136791.849541	0
15	40	00.606954424009	000	00	00	00	00	00	136791.805137	0
15	40	00.611954519831	000	00	00	00	00	00	136792.065144	0
15	40	00.619954747643	000	00	00	00	00	00	136791.850078	0
15	40	00.632954362198	000	00	00	00	00	00	136792.055471	0
15	40	00.634954947986	000	00	00	00	00	00	136791.760245	0
15	40	00.635955290592	000	00	00	00	00	00	136791.914026	0
15	40	00.645955693573	000	00	00	00	00	00	136792.044858	0
15	40	00.647954699445	000	00	00	00	00	00	136792.112451	0
15	40	00.650955366385	000	00	00	00	00	00	136791.888337	0
15	40	00.655955512004	000	00	00	00	00	00	136791.837598	0
15	40	00.661954594303	000	00	00	00	00	00	136791.947741	0
15	40	00.665954272838	000	00	00	00	00	00	136791.894477	0
15	40	00.669954386722	000	00	00	00	00	00	136791.909270	0
15	40	00.670954828813	000	00	00	00	00	00	136791.804467	0
15	40	00.675955074017	000	00	00	00	00	00	136791.840704	0
15	40	00.680955393669	000	00	00	00	00	00	136791.839255	0
15	40	00.687954532448	000	00	00	00	00	00	136791.829498	0
15	40	00.690955622493	000	00	00	00	00	00	136791.779560	0
15	40	00.691954372734	000	00	00	00	00	00	136791.938588	0
15	40	00.702955342298	000	00	00	00	00	00	136791.900313	0
15	40	00.703955660007	000	00	00	00	00	00	136791.783682	0
15	40	00.707954554789	000	00	00	00	00	00	136791.790642	0
15	40	00.708954897404	000	00	00	00	00	00	136791.884079	0
15	40	00.713955154934	000	00	00	00	00	00	136791.899937	0
15	40	00.714955522395	000	00	00	00	00	00	136792.095275	0
15	40	00.716954528187	000	00	00	00	00	00	136792.090906	0
15	40	00.717954833475	000	00	00	00	00	00	136792.046427	0
15	40	00.719954175125	000	00	00	00	00	00	136791.873104	0
15	40	00.723955458372	000	00	00	00	00	00	136791.960769	0
15	40	00.726954757010	000	00	00	00	00	00	136792.027755	0
15	40	00.727955062292	000	00	00	00	00	00	136791.938373	0
15	40	00.739955628087	000	00	00	00	00	00	136792.045250	0
15	40	00.745954673032	000	00	00	00	00	00	136791.739170	0
15	40	00.756955182347	000	00	00	00	00	00	136792.045577	0
15	40	00.759954468522	000	00	00	00	00	00	136792.073573	0
15	40	00.762955483915	000	00	00	00	00	00	136791.743501	0
15	40	00.765954732742	000	00	00	00	00	00	136792.073196	0
15	40	00.767955629439	000	00	00	00	00	00	136792.008682	0
15	40	00.768954292544	000	00	00	00	00	00	136791.985276	0
15	40	00.774954979825	000	00	00	00	00	00	136791.940078	0
15	40	00.777954390353	000	00	00	00	00	00	136792.087005	0
15	40	00.791954670975	000	00	00	00	00	00	136791.848158	0
15	40	00.797955233815	000	00	00	00	00	00	136791.824621	0
15	40	00.800954930499	000	00	00	00	00	00	136791.932057	0
15	40	00.801955397452	000	00	00	00	00	00	136792.054027	0
15	40	00.804955094158	000	00	00	00	00	00	136791.996300	0
15	40	00.805955474018	000	00	00	00	00	00	136791.862380	0
15	40	00.809954107601	000	00	00	00	00	00	136791.906660	0
15	40	00.811955029109	000	00	00	00	00	00	136791.756830	0
15	40	00.824955439974	000	00	00	00	00	00	136791.987801	0
15	40	00.829954677349	000	00	00	00	00	00	136791.762296	0
15	40	00.830955082100	000	00	00	00	00	00	136791.857091	0
15	40	00.836954786624	000	00	00	00	00	00	136791.936658	0
15	40	00.837955303279	000	00	00	00	00	00	136791.791897	0
15	40	00.845954274737	000	00	00	00	00	00	136791.882931	0
15	40	00.858955543918	000	00	00	00	00	00	136791.907869	0
15	40	00.862955670251	000	00	00	00	00	00	136791.960213	0
15	40	00.865955578425	000	00	00	00	00	00	136792.017052	0
15	40	00.866954403275	000	00	00	00	00	00	136792.000879	0
15	40	00.868955411956	000	00	00	00	00	00	136791.853065	0
15	40	00.871955257986	000	00	00	00	00	00	136791.949018	0
15	40	00.874955104060	000	00	00	00	00	00	136791.980860	0
15	40	00.878955616041	000	00	00	00	00	00	136792.076986	0
15	40	00.900955390498	000	00	00	00	00	00	136792.058641	0
15	40	00.910955582047	000	00	00	00	00	00	136792.060458	0
15	40	00.928955678035	000	00	00	00	00	00	136792.118713	0
15	40	00.932954224445	000	00	00	00	00	00	136791.898166	0
15	40	00.936954686818	000	00	00	00	00	00	136791.971668	0
15	40	00.938955670645	000	00	00	00	00	00	136791.967885	0
15	40	00.940954950020	000	00	00	00	00	00	136791.894391	0
15	40	00.941955417009	000	00	00	00	00	00	136791.954310	0
15	40	00.942954254300	000	00	00	00	00	00	136791.810318	0
15	40	00.944955064013	000	00	00	00	00	00	136791.943350	0
15	40	00.948955463959	000	00	00	00	00	00	136792.115894	0
15	40	00.957955138772	000	00	00	00	00	00	136791.968082	0
15	40	00.959954542595	000	00	00	00	00	00	136791.917102	0
15	40	00.960954984745	000	00	00	00	00	00	136791.887406	0
15	40	00.963954594357	000	00	00	00	00	00	136791.847586	0
15	40	00.968954827011	000	00	00	00	00	00	136791.832034	0
15	40	00.970955574405	000	00	00	00	00	00	136792.013219	0
15	40	00.979955498035	000	00	00	00	00	00	136791.901458	0
15	40	00.984954449254	000	00	00	00	00	00	136792.035713	0
15	40	01.007954367255	000	00	00	00	00	00	136791.840927	0
15	40	01.009955388377	000	00	00	00	00	00	136792.023001	0
15	40	01.024954120796	000	00	00	00	00	00	136791.900686	0
15	40	01.025954065226	000	00	00	00	00	00	136792.043814	0
15	40	01.026955440451	000	00	00	00	00	00	136792.059297	0
15	40	01.032954249058	000	00	00	00	00	00	136791.793970	0
15	40	01.034954013667	000	00	00	00	00	00	136791.985375	0
15	40	01.039955055028	000	00	00	00	00	00	136792.093762	0
15	40	01.042954764060	000	00	00	00	00	00	136792.118137	0
15	40	01.049955333525	000	00	00	00	00	00	136792.086482	0
15	40	01.058954572887	000	00	00	00	00	00	136791.969781	0
15	40	01.061954369114	000	00	00	00	00	00	136792.075400	0
15	40	01.070955014256	000	00	00	00	00	00	136791.995599	0
15	40	01.072955015268	000	00	00	00	00	00	136791.923928	0
15	40	01.075955085224	000	00	00	00	00	00	136792.099186	0
15	40	01.082954783764	000	00	00	00	00	00	136791.901765	0
15	40	01.089954955271	000	00	00	00	00	00	136791.779086	0
15	40	01.091955055752	000	00	00	00	00	00	136791.816301	0
15	40	01.105953992745	000	00	00	00	00	00	136791.829760	0
15	40	01.113954282788	000	00	00	00	00	00	136791.791314	0
15	40	01.123953989110	000	00	00	00	00	00	136792.105556	0
15	40	01.133954429584	000	00	00	00	00	00	136792.025592	0
15	40	01.135955313766	000	00	00	00	00	00	136791.916842	0
15	40	01.146955362688	000	00	00	00	00	00	136792.066304	0
15	40	01.152954221172	000	00	00	00	00	00	136791.819697	0
15	40	01.154954558035	000	00	00	00	00	00	136791.851617	0
15	40	01.162954599306	000	00	00	00	00	00	136791.841158	0
15	40	01.165955253811	000	00	00	00	00	00	136791.895381	0
15	40	01.168954017499	000	00	00	00	00	00	136791.908338	0
15	40	01.170954093133	000	00	00	00	00	00	136792.080816	0
15	40	01.171954174548	000	00	00	00	00	00	136791.745711	0
15	40	01.172954156340	000	00	00	00	00	00	136792.010566	0
15	40	01.187955414011	000	00	00	00	00	00	136792.055489	0
15	40	01.191955540402	000	00	00	00	00	00	136792.053803	0
15	40	01.206954533867	000	00	00	00	00	00	136791.963543	0
15	40	01.211954754064	000	00	00	00	00	00	136791.790093	0
15	40	01.212954823030	000	00	00	00	00	00	136791.779426	0
15	40	01.213955153129	000	00	00	00	00	00	136791.741937	0
15	40	01.216955422147	000	00	00	00	00	00	136792.023127	0
15	40	01.226954419304	000	00	00	00	00	00	136791.968368	0
15	40	01.228954470062	000	00	00	00	00	00	136791.937504	0
15	40	01.231954813717	000	00	00	00	00	00	136791.769768	0
15	40	01.246954317205	000	00	00	00	00	00	136791.820822	0
15	40	01.253954239815	000	00	00	00	00	00	136792.099990	0
15	40	01.256954869583	000	00	00	00	00	00	136791.901437	0
15	40	01.262954262784	000	00	00	00	00	00	136791.957423	0
15	40	01.263954617934	000	00	00	00	00	00	136792.045556	0
15	40	01.264954960505	000	00	00	00	00	00	136792.031592	0
15	40	01.265955253330	000	00	00	00	00	00	136791.923423	0
15	40	01.273955468772	000	00	00	00	00	00	136791.935644	0
15	40	01.280954221947	000	00	00	00	00	00	136791.826333	0
15	40	01.281954527207	000	00	00	00	00	00	136792.120808	0
15	40	01.283955150262	000	00	00	00	00	00	136792.119789	0
15	40	01.302954917017	000	00	00	00	00	00	136791.837142	0
15	40	01.304955340980	000	00	00	00	00	00	136791.806898	0
15	40	01.310954833818	000	00	00	00	00	00	136792.082531	0
15	40	01.323954983382	000	00	00	00	00	00	136791.768357	0
15	40	01.332955106001	000	00	00	00	00	00	136791.823346	0
15	40	01.344954402688	000	00	00	00	00	00	136791.979403	0
15	40	01.347955144403	000	00	00	00	00	00	136792.038160	0
15	40	01.349954212295	000	00	00	00	00	00	136791.888262	0
15	40	01.351954822931	000	00	00	00	00	00	136792.067681	0
15	40	01.358954795316	000	00	00	00	00	00	136792.091430	0
15	40	01.361954131178	000	00	00	00	00	00	136791.885165	0
15	40	01.363954567547	000	00	00	00	00	00	136791.902102	0
15	40	01.369954508380	000	00	00	00	00	00	136791.948217	0
15	40	01.373954025170	000	00	00	00	00	00	136791.948165	0
15	40	01.379955433913	000	00	00	00	00	00	136791.891415	0
15	40	01.380954022345	000	00	00	00	00	00	136791.982224	0
15	40	01.391954954597	000	00	00	00	00	00	136791.743431	0
15	40	01.392954787065	000	00	00	00	00	00	136791.784732	0
15	40	01.394955298136	000	00	00	00	00	00	136791.850548	0
15	40	01.395954197746	000	00	00	00	00	00	136792.006970	0
15	40	01.397954882930	000	00	00	00	00	00	136791.901636	0
15	40	01.398955213030	000	00	00	00	00	00	136792.018035	0
15	40	01.399955555709	000	00	00	00	00	00	136791.962826	0
15	40	01.402954804551	000	00	00	00	00	00	136791.976986	0
15	40	01.423954995276	000	00	00	00	00	00	136792.131680	0
15	40	01.426954803821	000	00	00	00	00	00	136791.885475	0
15	40	01.427954959829	000	00	00	00	00	00	136791.777073	0
15	40	01.431954352294	000	00	00	00	00	00	136791.732780	0
15	40	01.432954781900	000	00	00	00	00	00	136792.036932	0
15	40	01.433955124550	000	00	00	00	00	00	136791.877549	0
15	40	01.438955133235	000	00	00	00	00	00	136791.902299	0
15	40	01.442954774451	000	00	00	00	00	00	136791.772966	0
15	40	01.446954253865	000	00	00	00	00	00	136791.913963	0
15	40	01.454955103865	000	00	00	00	00	00	136792.041251	0
15	40	01.478954369210	000	00	00	00	00	00	136791.901752	0
15	40	01.488954286964	000	00	00	00	00	00	136791.875388	0
15	40	01.489954530072	000	00	00	00	00	00	136791.958919	0
15	40	01.501955133135	000	00	00	00	00	00	136791.901791	0
15	40	01.504954456526	000	00	00	00	00	00	136791.922971	0
15	40	01.505954960936	000	00	00	00	00	00	136791.966678	0
15	40	01.510954795471	000	00	00	00	00	00	136791.829455	0
15	40	01.537954491512	000	00	00	00	00	00	136791.814372	0
15	40	01.691954293667	000	00	00	00	00	00	136791.816740	0
15	40	01.696955297746	000	00	00	00	00	00	136791.736723	0
15	40	01.705955457597	000	00	00	00	00	00	136791.812155	0
15	40	01.711954664352	000	00	00	00	00	00	136791.893718	0
15	40	01.720954849159	000	00	00	00	00	00	136791.918412	0
15	40	01.721955204252	000	00	00	00	00	00	136791.878663	0
15	40	01.730955364204	000	00	00	00	00	00	136791.835240	0
15	40	01.732954519211	000	00	00	00	00	00	136792.024638	0
15	40	01.735954215990	000	00	00	00	00	00	136791.797652	0
15	40	01.738955343280	000	00	00	00	00	00	136792.096474	0
15	40	01.747955615174	000	00	00	00	00	00	136792.016822	0
15	40	01.755955544497	000	00	00	00	00	00	136792.007705	0
15	40	01.756954257347	000	00	00	00	00	00	136791.862100	0
15	40	01.775955529491	000	00	00	00	00	00	136791.743690	0
15	40	01.777954709258	000	00	00	00	00	00	136791.749178	0
15	40	01.783955607985	000	00	00	00	00	00	136791.871211	0
15	40	01.788955318087	000	00	00	00	00	00	136791.766689	0
15	40	01.795955128771	000	00	00	00	00	00	136791.905538	0
15	40	01.805954461852	000	00	00	00	00	00	136791.835608	0
15	40	01.814954783571	000	00	00	00	00	00	136791.959041	0
15	40	01.818954648668	000	00	00	00	00	00	136792.083737	0
15	40	01.823954943524	000	00	00	00	00	00	136791.792465	0
15	40	01.832954954109	000	00	00	00	00	00	136792.128345	0
15	40	01.833955172347	000	00	00	00	00	00	136791.950835	0
15	40	01.834955539875	000	00	00	00	00	00	136792.113046	0
15	40	01.848954713278	000	00	00	00	00	00	136791.890308	0
15	40	01.849954956335	000	00	00	00	00	00	136791.852151	0
15	40	01.851955479826	000	00	00	00	00	00	136791.786266	0
15	40	01.856955550742	000	00	00	00	00	00	136791.809666	0
15	40	01.857954263571	000	00	00	00	00	00	136792.096385	0
15	40	01.859954799584	000	00	00	00	00	00	136791.821130	0
15	40	01.861955497203	000	00	00	00	00	00	136792.129141	0
15	40	01.864955057012	000	00	00	00	00	00	136791.968163	0
15	40	01.872954152794	000	00	00	00	00	00	136791.901727	0
15	40	01.878955486914	000	00	00	00	00	00	136791.846208	0
15	40	01.885954576042	000	00	00	00	00	00	136791.815997	0
15	40	01.887955074591	000	00	00	00	00	00	136792.007914	0
15	40	01.890954597111	000	00	00	00	00	00	136791.794777	0
15	40	01.892955294839	000	00	00	00	00	00	136792.049933	0
15	40	01.897955166678	000	00	00	00	00	00	136792.007534	0
15	40	01.898955484401	000	00	00	00	00	00	136792.078577	0
15	40	01.901954969588	000	00	00	00	00	00	136792.004518	0
15	40	01.905954685419	000	00	00	00	00	00	136791.780876	0
15	40	01.907955470109	000	00	00	00	00	00	136792.117500	0
15	40	01.910954855804	000	00	00	00	00	00	136792.013749	0
15	40	01.911955123869	000	00	00	00	00	00	136792.022168	0
15	40	01.930954815849	000	00	00	00	00	00	136791.866968	0
15	40	01.933954064785	000	00	00	00	00	00	136791.873234	0
15	40	01.934954432196	000	00	00	00	00	00	136792.098712	0
15	40	01.936955055273	000	00	00	00	00	00	136791.975749	0
15	40	01.945955078285	000	00	00	00	00	00	136791.739746	0
15	40	01.947954158721	000	00	00	00	00	00	136791.992911	0
15	40	01.949954794160	000	00	00	00	00	00	136791.843806	0
15	40	01.951955417208	000	00	00	00	00	00	136791.792948	0
15	40	01.957955644059	000	00	00	00	00	00	136791.827578	0
15	40	01.958954207737	000	00	00	00	00	00	136791.985797	0
15	40	01.959954575177	000	00	00	00	00	00	136791.816404	0
15	40	01.970954226046	000	00	00	00	00	00	136791.903454	0
15	40	01.972954923622	000	00	00	00	00	00	136792.051903	0
15	40	01.974955571612	000	00	00	00	00	00	136791.848497	0
15	40	01.980955674058	000	00	00	00	00	00	136791.752083	0
15	40	01.993954828329	000	00	00	00	00	00	136792.015262	0
15	40	01.994955183378	000	00	00	00	00	00	136791.741242	0
15	40	02.001953861894	000	00	00	00	00	00	136791.835718	0
15	40	02.008954617937	000	00	00	00	00	00	136791.903186	0
15	40	02.027954708181	000	00	00	00	00	00	136792.109230	0
15	40	02.029954112004	000	00	00	00	00	00	136791.770968	0
15	40	02.030953932102	000	00	00	00	00	00	136791.876280	0
15	40	02.033954984836	000	00	00	00	00	00	136791.968447	0
15	40	02.042954933233	000	00	00	00	00	00	136791.872146	0
15	40	02.063954514357	000	00	00	00	00	00	136791.848256	0
15	40	02.064954458860	000	00	00	00	00	00	136791.929370	0
15	40	02.065954415848	000	00	00	00	00	00	136791.807995	0
15	40	02.067954479011	000	00	00	00	00	00	136792.041595	0
15	40	02.071954953673	000	00	00	00	00	00	136792.073229	0
15	40	02.072954910698	000	00	00	00	00	00	136791.951402	0
15	40	02.081954647540	000	00	00	00	00	00	136792.049970	0
15	40	02.087954650546	000	00	00	00	00	00	136792.085243	0
15	40	02.089954788375	000	00	00	00	00	00	136791.820214	0
15	40	02.092954870743	000	00	00	00	00	00	136791.996824	0
15	40	02.096954897650	000	00	00	00	00	00	136792.021549	0
15	40	02.106953981900	000	00	00	00	00	00	136792.016937	0
15	40	02.108955575321	000	00	00	00	00	00	136792.024135	0
15	40	02.114953998287	000	00	00	00	00	00	136791.842786	0
15	40	02.117954043279	000	00	00	00	00	00	136791.903885	0
15	40	02.120954013662	000	00	00	00	00	00	136791.905328	0
15	40	02.121954032780	000	00	00	00	00	00	136791.906609	0
15	40	02.126954352440	000	00	00	00	00	00	136791.840478	0
15	40	02.134955451220	000	00	00	00	00	00	136791.762163	0
15	40	02.138954084694	000	00	00	00	00	00	136791.803081	0
15	40	02.142954173767	000	00	00	00	00	00	136791.765784	0
15	40	02.147954841756	000	00	00	00	00	00	136791.917845	0
15	40	02.148954873330	000	00	00	00	00	00	136791.769748	0
15	40	02.150955135658	000	00	00	00	00	00	136792.095360	0
15	40	02.161955284158	000	00	00	00	00	00	136791.735794	0
15	40	02.162955402790	000	00	00	00	00	00	136791.964573	0
15	40	02.170954137742	000	00	00	00	00	00	136792.131807	0
15	40	02.188955067206	000	00	00	00	00	00	136791.859188	0
15	40	02.190955590690	000	00	00	00	00	00	136791.860742	0
15	40	02.192954571612	000	00	00	00	00	00	136791.738395	0
15	40	02.197954443422	000	00	00	00	00	00	136791.765370	0
15	40	02.207955580350	000	00	00	00	00	00	136791.976603	0
15	40	02.210954580354	000	00	00	00	00	00	136791.850208	0
15	40	02.212954892348	000	00	00	00	00	00	136791.880784	0
15	40	02.214955179537	000	00	00	00	00	00	136791.918136	0
15	40	02.216955180498	000	00	00	00	00	00	136791.800568	0
15	40	02.217955336484	000	00	00	00	00	00	136791.799507	0
15	40	02.223954344110	000	00	00	00	00	00	136791.967517	0
15	40	02.229955317547	000	00	00	00	00	00	136791.740070	0
15	40	02.238954780740	000	00	00	00	00	00	136791.852185	0
15	40	02.239954936769	000	00	00	00	00	00	136791.737279	0
15	40	02.257954734108	000	00	00	00	00	00	136791.978963	0
15	40	02.264954942744	000	00	00	00	00	00	136791.904113	0
15	40	02.265955422343	000	00	00	00	00	00	136791.910938	0
15	40	02.266954122693	000	00	00	00	00	00	136792.077506	0
15	40	02.271954218522	000	00	00	00	00	00	136791.825173	0
15	40	02.275955651123	000	00	00	00	00	00	136791.790150	0
15	40	02.277954843470	000	00	00	00	00	00	136791.884556	0
15	40	02.279955653030	000	00	00	00	00	00	136791.803364	0
15	40	02.280954452974	000	00	00	00	00	00	136791.848297	0
15	40	02.291954713473	000	00	00	00	00	00	136791.994242	0
15	40	02.295954404552	000	00	00	00	00	00	136791.785451	0
15	40	02.303955403673	000	00	00	00	00	00	136791.754102	0
15	40	02.306954876432	000	00	00	00	00	00	136791.760725	0
15	40	02.307955256336	000	00	00	00	00	00	136791.753928	0
15	40	02.458955573333	000	00	00	00	00	00	136792.086982	0
15	40	02.465955172440	000	00	00	00	00	00	136791.946398	0
15	40	02.473954977395	000	00	00	00	00	00	136791.788131	0
15	40	02.476954661652	000	00	00	00	00	00	136791.802552	0
15	40	02.493955012149	000	00	00	00	00	00	136792.058064	0
15	40	02.506954825702	000	00	00	00	00	00	136791.964608	0
15	40	02.510954553916	000	00	00	00	00	00	136791.993041	0
15	40	02.511954871705	000	00	00	00	00	00	136791.740543	0
15	40	02.516955116771	000	00	00	00	00	00	136791.812422	0
15	40	02.517955434545	000	00	00	00	00	00	136792.034903	0
15	40	02.529954855701	000	00	00	00	00	00	136791.803335	0
15	40	02.530955223177	000	00	00	00	00	00	136792.130980	0
15	40	02.531955615559	000	00	00	00	00	00	136792.092013	0
15	40	02.532954340888	000	00	00	00	00	00	136791.971412	0
15	40	02.537954623229	000	00	00	00	00	00	136792.057432	0
15	40	02.540954382152	000	00	00	00	00	00	136791.793079	0
15	40	02.545954664594	000	00	00	00	00	00	136791.759925	0
15	40	02.556955584303	000	00	00	00	00	00	136791.848674	0
15	40	02.560955474299	000	00	00	00	00	00	136791.823010	0
15	40	02.565954276237	000	00	00	00	00	00	136792.045764	0
15	40	02.569954079205	000	00	00	00	00	00	136791.905966	0
15	40	02.571954963430	000	00	00	00	00	00	136791.968266	0
15	40	02.575954878281	000	00	00	00	00	00	136792.113354	0
15	40	02.578954512792	000	00	00	00	00	00	136792.050952	0
15	40	02.580955521466	000	00	00	00	00	00	136791.833147	0
15	40	02.581954433328	000	00	00	00	00	00	136791.902411	0
15	40	02.590955090935	000	00	00	00	00	00	136792.011168	0
15	40	02.624955343912	000	00	00	00	00	00	136791.758445	0
15	40	02.625954106625	000	00	00	00	00	00	136791.836501	0
15	40	02.629954108525	000	00	00	00	00	00	136792.121274	0
15	40	02.643955284882	000	00	00	00	00	00	136791.890187	0
15	40	02.645954390166	000	00	00	00	00	00	136791.898930	0
15	40	02.648955256140	000	00	00	00	00	00	136792.096014	0
15	40	02.660954142491	000	00	00	00	00	00	136791.964302	0
15	40	02.661954410454	000	00	00	00	00	00	136791.995996	0
15	40	02.662954852538	000	00	00	00	00	00	136791.898632	0
15	40	02.665954263080	000	00	00	00	00	00	136792.129015	0
15	40	02.666954680353	000	00	00	00	00	00	136791.774819	0
15	40	02.685955492147	000	00	00	00	00	00	136791.992879	0
15	40	02.686954229874	000	00	00	00	00	00	136791.777483	0
15	40	02.689955307498	000	00	00	00	00	00	136791.789252	0
15	40	02.690955662496	000	00	00	00	00	00	136791.838984	0
15	40	02.698954123865	000	00	00	00	00	00	136791.812274	0
15	40	02.702955544017	000	00	00	00	00	00	136791.775286	0
15	40	02.705955203375	000	00	00	00	00	00	136792.066580	0
15	40	02.706955434012	000	00	00	00	00	00	136792.060457	0
15	40	02.710955373768	000	00	00	00	00	00	136791.894148	0
15	40	02.718955315664	000	00	00	00	00	00	136791.938084	0
15	40	02.719954103086	000	00	00	00	00	00	136792.049940	0
15	40	02.724954833277	000	00	00	00	00	00	136791.746228	0
15	40	02.729955663082	000	00	00	00	00	00	136791.906318	0
15	40	02.736955299632	000	00	00	00	00	00	136791.905594	0
15	40	02.748954708382	000	00	00	00	00	00	136791.906339	0
15	40	02.756954587989	000	00	00	00	00	00	136791.796224	0
15	40	02.766954642640	000	00	00	00	00	00	136791.779098	0
15	40	02.768955340362	000	00	00	00	00	00	136792.092663	0
15	40	02.776955493573	000	00	00	00	00	00	136791.893995	0
15	40	02.782954103182	000	00	00	00	00	00	136791.775757	0
15	40	02.784954626622	000	00	00	00	00	00	136791.998961	0
15	40	02.791955619206	000	00	00	00	00	00	136791.870036	0
15	40	02.797954353227	000	00	00	00	00	00	136792.066618	0
15	40	02.798954695900	000	00	00	00	00	00	136792.064457	0
15	40	02.801954131224	000	00	00	00	00	00	136791.859138	0
15	40	02.815954312391	000	00	00	00	00	00	136791.790839	0
15	40	02.818955004303	000	00	00	00	00	00	136791.803466	0
15	40	02.826954809207	000	00	00	00	00	00	136792.072220	0
15	40	02.830954512589	000	00	00	00	00	00	136791.906402	0
15	40	02.841955245844	000	00	00	00	00	00	136791.827589	0
15	40	02.842955638182	000	00	00	00	00	00	136791.830753	0
15	40	02.845955185658	000	00	00	00	00	00	136791.744444	0
15	40	02.851954355079	000	00	00	00	00	00	136792.117330	0
15	40	02.857954892985	000	00	00	00	00	00	136791.922547	0
15	40	02.860954589683	000	00	00	00	00	00	136791.972208	0
15	40	02.869955172544	000	00	00	00	00	00	136791.827109	0
15	40	02.872954720020	000	00	00	00	00	00	136791.985611	0
15	40	02.873955050251	000	00	00	00	00	00	136791.985838	0
15	40	02.874955380401	000	00	00	00	00	00	136791.826550	0
15	40	02.901955437206	000	00	00	00	00	00	136791.761475	0
15	40	02.904955233476	000	00	00	00	00	00	136791.906785	0
15	40	02.908955210551	000	00	00	00	00	00	136791.925994	0
15	40	02.910954452687	000	00	00	00	00	00	136791.923299	0
15	40	02.920955303576	000	00	00	00	00	00	136791.835569	0
15	40	02.921954091129	000	00	00	00	00	00	136791.803943	0
15	40	02.923954763915	000	00	00	00	00	00	136792.071053	0
15	40	02.929955513282	000	00	00	00	00	00	136791.892302	0
15	40	02.935954819681	000	00	00	00	00	00	136792.063858	0
15	40	02.936955274155	000	00	00	00	00	00	136791.821274	0
15	40	02.938954491365	000	00	00	00	00	00	136792.039246	0
15	40	02.939954896196	000	00	00	00	00	00	136791.906722	0
15	40	02.946955565225	000	00	00	00	00	00	136792.060358	0
15	40	02.947954402545	000	00	00	00	00	00	136792.002835	0
15	40	02.952954659966	000	00	00	00	00	00	136791.909789	0
15	40	02.956955333771	000	00	00	00	00	00	136792.114615	0
15	40	02.957955664060	000	00	00	00	00	00	136791.826602	0
15	40	02.958954364454	000	00	00	00	00	00	136791.955540	0
15	40	02.962954092691	000	00	00	00	00	00	136792.092024	0
15	40	02.964954852541	000	00	00	00	00	00	136791.758735	0
15	40	02.977955673865	000	00	00	00	00	00	136791.796750	0
15	40	02.978954336919	000	00	00	00	00	00	136791.820293	0
15	40	02.979954679628	000	00	00	00	00	00	136791.839459	0
15	40	02.981955551419	000	00	00	00	00	00	136792.007562	0
15	40	02.996955005270	000	00	00	00	00	00	136791.908268	0
15	40	02.997955422594	000	00	00	00	00	00	136791.815075	0
15	40	02.999954341176	000	00	00	00	00	00	136791.937259	0
15	40	03.013954323236	000	00	00	00	00	00	136791.931792	0
15	40	03.015955381707	000	00	00	00	00	00	136791.907337	0
15	40	03.031955115810	000	00	00	00	00	00	136791.773890	0
15	40	03.039954423133	000	00	00	00	00	00	136792.008762	0
15	40	03.181955463318	000	00	00	00	00	00	136792.076280	0
15	40	03.184954376193	000	00	00	00	00	00	136791.768118	0
15	40	03.202954546825	000	00	00	00	00	00	136791.938658	0
15	40	03.205955288475	000	00	00	00	00	00	136791.844598	0
15	40	03.208954213813	000	00	00	00	00	00	136792.013752	0
15	40	03.214955423566	000	00	00	00	00	00	136791.790591	0
15	40	03.218954616917	000	00	00	00	00	00	136792.084979	0
15	40	03.221955296387	000	00	00	00	00	00	136791.887362	0
15	40	03.235954917596	000	00	00	00	00	00	136792.034602	0
15	40	03.236955098429	000	00	00	00	00	00	136791.985886	0
15	40	03.237955217111	000	00	00	00	00	00	136791.908475	0
15	40	03.242954591318	000	00	00	00	00	00	136791.930462	0
15	40	03.244954928181	000	00	00	00	00	00	136791.867402	0
15	40	03.245955109065	000	00	00	00	00	00	136791.917585	0
15	40	03.251954651758	000	00	00	00	00	00	136792.050034	0
15	40	03.253955125561	000	00	00	00	00	00	136791.908488	0
15	40	03.257954393477	000	00	00	00	00	00	136791.989653	0
15	40	03.265955392591	000	00	00	00	00	00	136791.761308	0
15	40	03.406954261467	000	00	00	00	00	00	136791.851558	0
15	40	03.417954596582	000	00	00	00	00	00	136791.778799	0
15	40	03.429955274209	000	00	00	00	00	00	136791.932336	0
15	40	03.432954684788	000	00	00	00	00	00	136791.826640	0
15	40	03.433954927888	000	00	00	00	00	00	136792.106211	0
15	40	03.446955462889	000	00	00	00	00	00	136791.782133	0
15	40	03.483954591611	000	00	00	00	00	00	136791.841774	0
15	40	03.495955331564	000	00	00	00	00	00	136792.058689	0
15	40	03.497954250153	000	00	00	00	00	00	136791.804916	0
15	40	03.506954372693	000	00	00	00	00	00	136792.100184	0
15	40	03.513955414979	000	00	00	00	00	00	136791.768095	0
15	40	03.518954055224	000	00	00	00	00	00	136791.909547	0
15	40	03.520954815074	000	00	00	00	00	00	136791.950708	0
15	40	03.524954717403	000	00	00	00	00	00	136791.928133	0
15	40	03.525955122255	000	00	00	00	00	00	136792.104299	0
15	40	03.538954288866	000	00	00	00	00	00	136792.057223	0
15	40	03.540955086093	000	00	00	00	00	00	136791.899187	0
15	40	03.543954708133	000	00	00	00	00	00	136791.923241	0
15	40	03.560954672888	000	00	00	00	00	00	136791.835140	0
15	40	03.563954431804	000	00	00	00	00	00	136791.754187	0
15	40	03.565955353333	000	00	00	00	00	00	136791.820157	0
15	40	03.567954732302	000	00	00	00	00	00	136791.990977	0
15	40	03.571954684543	000	00	00	00	00	00	136792.125108	0
15	40	03.590955272390	000	00	00	00	00	00	136791.770272	0
15	40	03.591954159492	000	00	00	00	00	00	136791.787413	0
15	40	03.593955056189	000	00	00	00	00	00	136791.747458	0
15	40	03.594955510889	000	00	00	00	00	00	136791.939116	0
15	40	03.597955182689	000	00	00	00	00	00	136791.995287	0
15	40	03.604954433329	000	00	00	00	00	00	136791.910059	0
15	40	03.605955037252	000	00	00	00	00	00	136791.845513	0
15	40	03.614954090066	000	00	00	00	00	00	136792.039584	0
15	40	03.623954772396	000	00	00	00	00	00	136791.851865	0
15	40	03.625954412688	000	00	00	00	00	00	136791.852079	0
15	40	03.630954844353	000	00	00	00	00	00	136791.760879	0
15	40	03.633954441560	000	00	00	00	00	00	136791.795852	0
15	40	03.643954110645	000	00	00	00	00	00	136791.784987	0
15	40	03.646955312543	000	00	00	00	00	00	136791.900428	0
15	40	03.650955426529	000	00	00	00	00	00	136791.764593	0
15	40	03.653954974056	000	00	00	00	00	00	136792.096545	0
15	40	03.654955391219	000	00	00	00	00	00	136791.874569	0
15	40	03.658955281222	000	00	00	00	00	00	136791.829132	0
15	40	03.660954398918	000	00	00	00	00	00	136792.130885	0
15	40	03.670955013520	000	00	00	00	00	00	136791.782421	0
15	40	03.672954280504	000	00	00	00	00	00	136791.915488	0
15	40	03.674955114941	000	00	00	00	00	00	136791.914517	0
15	40	03.682954745709	000	00	00	00	00	00	136792.091044	0
15	40	03.684954112105	000	00	00	00	00	00	136792.112305	0
15	40	03.686955083576	000	00	00	00	00	00	136791.979250	0
15	40	03.690954824255	000	00	00	00	00	00	136791.911173	0
15	40	03.698954342988	000	00	00	00	00	00	136791.847430	0
15	40	03.703954102792	000	00	00	00	00	00	136791.789465	0
15	40	03.709955076236	000	00	00	00	00	00	136792.122959	0
15	40	03.716954227501	000	00	00	00	00	00	136791.771292	0
15	40	03.729955011608	000	00	00	00	00	00	136791.766621	0
15	40	03.732954509163	000	00	00	00	00	00	136791.794534	0
15	40	03.733954814496	000	00	00	00	00	00	136792.032403	0
15	40	03.734955194450	000	00	00	00	00	00	136791.997805	0
15	40	03.738954823231	000	00	00	00	00	00	136792.030054	0
15	40	03.745954372498	000	00	00	00	00	00	136791.943998	0
15	40	03.749954561179	000	00	00	00	00	00	136791.782722	0
15	40	03.751955656917	000	00	00	00	00	00	136791.831052	0
15	40	03.754954084689	000	00	00	00	00	00	136791.895663	0
15	40	03.755954576583	000	00	00	00	00	00	136791.888645	0
15	40	03.757955597743	000	00	00	00	00	00	136791.861250	0
15	40	03.767954420837	000	00	00	00	00	00	136791.868202	0
15	40	03.772955200839	000	00	00	00	00	00	136791.816986	0
15	40	03.781954701466	000	00	00	00	00	00	136791.992581	0
15	40	03.789955439439	000	00	00	00	00	00	136792.107619	0
15	40	03.791954917840	000	00	00	00	00	00	136792.063275	0
15	40	03.795955355323	000	00	00	00	00	00	136791.848012	0
15	40	03.798955512299	000	00	00	00	00	00	136791.881753	0
15	40	03.804955415704	000	00	00	00	00	00	136791.902020	0
15	40	03.808954173619	000	00	00	00	00	00	136791.972572	0
15	40	03.809954590841	000	00	00	00	00	00	136791.858453	0
15	40	03.811955562298	000	00	00	00	00	00	136791.772877	0
15	40	03.817955552739	000	00	00	00	00	00	136792.020080	0
15	40	03.829954476430	000	00	00	00	00	00	136792.083627	0
15	40	03.832954160644	000	00	00	00	00	00	136791.935342	0
15	40	03.833954677546	000	00	00	00	00	00	136791.922408	0
15	40	03.834955194259	000	00	00	00	00	00	136791.859073	0
15	40	03.845954534161	000	00	00	00	00	00	136791.922187	0
15	40	03.861954243475	000	00	00	00	00	00	136792.072721	0
15	40	03.864955520075	000	00	00	00	00	00	136791.905766	0
15	40	03.873954112642	000	00	00	00	00	00	136791.878072	0
15	40	03.878954195905	000	00	00	00	00	00	136792.013143	0
15	40	03.881955223718	000	00	00	00	00	00	136791.894762	0
15	40	03.882955504210	000	00	00	00	00	00	136792.126504	0
15	40	03.884954584544	000	00	00	00	00	00	136791.836678	0
15	40	03.888954412294	000	00	00	00	00	00	136792.054757	0
15	40	03.894955124451	000	00	00	00	00	00	136792.040369	0
15	40	03.898954765711	000	00	00	00	00	00	136791.766182	0
15	40	03.899955133136	000	00	00	00	00	00	136791.911583	0
15	40	03.906954371567	000	00	00	00	00	00	136792.098387	0
15	40	03.908955007013	000	00	00	00	00	00	136791.961210	0
15	40	03.911954517062	000	00	00	00	00	00	136791.801272	0
15	40	03.916954824352	000	00	00	00	00	00	136792.040423	0
15	40	03.919954247351	000	00	00	00	00	00	136791.911191	0
15	40	03.920954552596	000	00	00	00	00	00	136791.898022	0
15	40	03.923955630213	000	00	00	00	00	00	136791.915778	0
15	40	03.926955053175	000	00	00	00	00	00	136791.829847	0
15	40	03.930955142248	000	00	00	00	00	00	136792.064449	0
15	40	03.933954714550	000	00	00	00	00	00	136791.746163	0
15	40	03.935955325222	000	00	00	00	00	00	136791.915440	0
15	40	03.939955650596	000	00	00	00	00	00	136791.921662	0
15	40	03.949954374155	000	00	00	00	00	00	136792.073050	0
15	40	03.956955316920	000	00	00	00	00	00	136791.939430	0
15	40	03.963954704501	000	00	00	00	00	00	136791.769805	0
15	40	03.969955354354	000	00	00	00	00	00	136792.035248	0
15	40	03.971954409877	000	00	00	00	00	00	136791.778461	0
15	40	03.979955645460	000	00	00	00	00	00	136791.816274	0
15	40	03.981954763083	000	00	00	00	00	00	136792.014837	0
15	40	03.991954929828	000	00	00	00	00	00	136791.989209	0
15	40	03.995954944257	000	00	00	00	00	00	136792.085902	0
15	40	04.012954025857	000	00	00	00	00	00	136791.774500	0
15	40	04.016954413477	000	00	00	00	00	00	136791.911903	0
15	40	04.018955372347	000	00	00	00	00	00	136791.836996	0
15	40	04.023954385753	000	00	00	00	00	00	136791.963943	0
15	40	04.027954922640	000	00	00	00	00	00	136791.756398	0
15	40	04.035954167790	000	00	00	00	00	00	136791.982510	0
15	40	04.041954083623	000	00	00	00	00	00	136792.056436	0
15	40	04.060954584354	000	00	00	00	00	00	136791.999904	0
15	40	04.071954658182	000	00	00	00	00	00	136791.887609	0
15	40	04.077954710883	000	00	00	00	00	00	136791.908307	0
15	40	04.082954819060	000	00	00	00	00	00	136792.049318	0
15	40	04.083955012298	000	00	00	00	00	00	136791.765829	0
15	40	04.084955056380	000	00	00	00	00	00	136791.774729	0
15	40	04.088955257444	000	00	00	00	00	00	136792.013828	0
15	40	04.091955389486	000	00	00	00	00	00	136792.072975	0
15	40	04.092955533088	000	00	00	00	00	00	136792.110298	0
15	40	04.099955555277	000	00	00	00	00	00	136792.103919	0
15	40	04.102955475799	000	00	00	00	00	00	136792.066700	0
15	40	04.103955557162	000	00	00	00	00	00	136792.060919	0
15	40	04.114955581223	000	00	00	00	00	00	136791.951187	0
15	40	04.138954149828	000	00	00	00	00	00	136791.764071	0
15	40	04.139954193917	000	00	00	00	00	00	136791.873443	0
15	40	04.142954151910	000	00	00	00	00	00	136791.885913	0
15	40	04.143954195853	000	00	00	00	00	00	136792.121662	0
15	40	04.153954549256	000	00	00	00	00	00	136791.802164	0
15	40	04.155954537746	000	00	00	00	00	00	136791.912814	0
15	40	04.156954494691	000	00	00	00	00	00	136792.064706	0
15	40	04.161954602845	000	00	00	00	00	00	136792.069300	0
15	40	04.162954646868	000	00	00	00	00	00	136791.767240	0
15	40	04.171954943726	000	00	00	00	00	00	136791.899095	0
15	40	04.188954050012	000	00	00	00	00	00	136791.997353	0
15	40	04.199953987059	000	00	00	00	00	00	136792.040764	0
15	40	04.200954043517	000	00	00	00	00	00	136792.134815	0
15	40	04.208955279064	000	00	00	00	00	00	136792.053031	0
15	40	04.212954758572	000	00	00	00	00	00	136791.840211	0
15	40	04.218955259057	000	00	00	00	00	00	136791.834274	0
15	40	04.226954454352	000	00	00	00	00	00	136791.936264	0
15	40	04.227954722352	000	00	00	00	00	00	136792.135874	0
15	40	04.235954402786	000	00	00	00	00	00	136791.914682	0
15	40	04.236954546432	000	00	00	00	00	00	136792.073817	0
15	40	04.244955309208	000	00	00	00	00	00	136791.877381	0
15	40	04.246955471950	000	00	00	00	00	00	136792.037191	0
15	40	04.251954746629	000	00	00	00	00	00	136792.091957	0
15	40	04.252954952397	000	00	00	00	00	00	136791.948267	0
15	40	04.256954195465	000	00	00	00	00	00	136791.981380	0
15	40	04.262955380305	000	00	00	00	00	00	136791.913184	0
15	40	04.265954417599	000	00	00	00	00	00	136792.090376	0
15	40	04.266954673032	000	00	00	00	00	00	136791.833974	0
15	40	04.289954777698	000	00	00	00	00	00	136791.891549	0
15	40	04.291955487839	000	00	00	00	00	00	136792.109784	0
15	40	04.293954431414	000	00	00	00	00	00	136792.137726	0
15	40	04.294954674493	000	00	00	00	00	00	136792.067602	0
15	40	04.295954967354	000	00	00	00	00	00	136791.817728	0
15	40	04.298954153863	000	00	00	00	00	00	136791.780134	0
15	40	04.299954882197	000	00	00	00	00	00	136791.989745	0
15	40	04.303954361712	000	00	00	00	00	00	136792.070282	0
15	40	04.305954735901	000	00	00	00	00	00	136791.789375	0
15	40	04.311954651756	000	00	00	00	00	00	136791.806424	0
15	40	04.318954723574	000	00	00	00	00	00	136791.861247	0
15	40	04.323954334206	000	00	00	00	00	00	136791.833814	0
15	40	04.331954947695	000	00	00	00	00	00	136792.073119	0
15	40	04.334954283673	000	00	00	00	00	00	136791.961910	0
15	40	04.338955517211	000	00	00	00	00	00	136792.103196	0
15	40	04.340954497988	000	00	00	00	00	00	136792.112364	0
15	40	04.344955482789	000	00	00	00	00	00	136792.018595	0
15	40	04.349955429308	000	00	00	00	00	00	136792.103053	0
15	40	04.355955245657	000	00	00	00	00	00	136791.926544	0
15	40	04.356955513627	000	00	00	00	00	00	136792.067956	0
15	40	04.360955129931	000	00	00	00	00	00	136791.790881	0
15	40	04.361955435175	000	00	00	00	00	00	136791.810768	0
15	40	04.362954085853	000	00	00	00	00	00	136792.042532	0
15	40	04.375954384639	000	00	00	00	00	00	136792.025563	0
15	40	04.379955444056	000	00	00	00	00	00	136791.790761	0
15	40	04.393955612693	000	00	00	00	00	00	136792.021674	0
15	40	04.535955620260	000	00	00	00	00	00	136791.914818	0
15	40	04.536954494833	000	00	00	00	00	00	136791.915272	0
15	40	04.540954608769	000	00	00	00	00	00	136791.960371	0
15	40	04.553955007017	000	00	00	00	00	00	136792.036524	0
15	40	04.561954911369	000	00	00	00	00	00	136792.003806	0
15	40	04.562955428184	000	00	00	00	00	00	136791.777096	0
15	40	04.563954203230	000	00	00	00	00	00	136791.748148	0
15	40	04.567954578430	000	00	00	00	00	00	136791.990470	0
15	40	04.568955592847	000	00	00	00	00	00	136792.022130	0
15	40	04.572955594835	000	00	00	00	00	00	136791.897057	0
15	40	04.598954226625	000	00	00	00	00	00	136791.888498	0
15	40	04.600955011272	000	00	00	00	00	00	136791.916085	0
15	40	04.606954653325	000	00	00	00	00	00	136791.878818	0
15	40	04.609954262931	000	00	00	00	00	00	136791.987834	0
15	40	04.616954235265	000	00	00	00	00	00	136792.138374	0
15	40	04.632954765562	000	00	00	00	00	00	136791.846898	0
15	40	04.634955587695	000	00	00	00	00	00	136792.031344	0
15	40	04.644954821269	000	00	00	00	00	00	136791.954313	0
15	40	04.648955121665	000	00	00	00	00	00	136792.084274	0
15	40	04.651954793575	000	00	00	00	00	00	136791.843278	0
15	40	04.654954602149	000	00	00	00	00	00	136792.114957	0
15	40	04.667955697063	000	00	00	00	00	00	136791.768013	0
15	40	04.669954876968	000	00	00	00	00	00	136791.915798	0
15	40	04.674955084694	000	00	00	00	00	00	136792.106472	0
15	40	04.675955477011	000	00	00	00	00	00	136791.920761	0
15	40	04.679955093328	000	00	00	00	00	00	136791.837991	0
15	40	04.687954997644	000	00	00	00	00	00	136792.078445	0
15	40	04.695954292496	000	00	00	00	00	00	136792.040323	0
15	40	04.697955226526	000	00	00	00	00	00	136791.909256	0
15	40	04.701954830402	000	00	00	00	00	00	136791.781699	0
15	40	04.702955297354	000	00	00	00	00	00	136792.045565	0
15	40	04.705954770114	000	00	00	00	00	00	136791.929786	0
15	40	04.717954390406	000	00	00	00	00	00	136791.879346	0
15	40	04.723955002890	000	00	00	00	00	00	136792.025702	0
15	40	04.730954266044	000	00	00	00	00	00	136791.945080	0
15	40	04.733955293865	000	00	00	00	00	00	136791.842936	0
15	40	04.734955686283	000	00	00	00	00	00	136791.968178	0
15	40	04.739955582889	000	00	00	00	00	00	136792.138228	0
15	40	04.743955435610	000	00	00	00	00	00	136791.981752	0
15	40	04.744955691080	000	00	00	00	00	00	136791.916130	0
15	40	04.746955331320	000	00	00	00	00	00	136792.046398	0
15	40	04.747955636623	000	00	00	00	00	00	136792.113278	0
15	40	04.748954424103	000	00	00	00	00	00	136791.828813	0
15	40	04.749954903571	000	00	00	00	00	00	136791.797092	0
15	40	04.754954875032	000	00	00	00	00	00	136791.809935	0
15	40	04.755955205175	000	00	00	00	00	00	136792.125637	0
15	40	04.761954150548	000	00	00	00	00	00	136791.992886	0
15	40	04.766954184110	000	00	00	00	00	00	136791.965388	0
15	40	04.767954526724	000	00	00	00	00	00	136791.766506	0
15	40	04.774955382352	000	00	00	00	00	00	136792.122782	0
15	40	04.780955696289	000	00	00	00	00	00	136791.781382	0
15	40	04.786954318333	000	00	00	00	00	00	136791.833870	0
15	40	04.787954648469	000	00	00	00	00	00	136791.833577	0
15	40	04.797954840062	000	00	00	00	00	00	136791.880300	0
15	40	04.803955153868	000	00	00	00	00	00	136792.062939	0
15	40	04.805955677446	000	00	00	00	00	00	136792.001090	0
15	40	04.806954365471	000	00	00	00	00	00	136791.913270	0
15	40	04.810955549256	000	00	00	00	00	00	136791.940849	0
15	40	04.811954262099	000	00	00	00	00	00	136791.907300	0
15	40	04.822954783769	000	00	00	00	00	00	136791.984971	0
15	40	04.823955051754	000	00	00	00	00	00	136791.916935	0
15	40	04.828955246965	000	00	00	00	00	00	136792.077194	0
15	40	04.831954557987	000	00	00	00	00	00	136791.880087	0
15	40	04.838954294013	000	00	00	00	00	00	136792.009269	0
15	40	04.839954748524	000	00	00	00	00	00	136791.916651	0
15	40	04.840955016480	000	00	00	00	00	00	136791.864586	0
15	40	04.842955701715	000	00	00	00	00	00	136791.834279	0
15	40	04.845955012694	000	00	00	00	00	00	136792.136707	0
15	40	04.853954842445	000	00	00	00	00	00	136791.937109	0
15	40	04.856954389878	000	00	00	00	00	00	136791.776974	0
15	40	04.858954676914	000	00	00	00	00	00	136792.112734	0
15	40	04.882954253226	000	00	00	00	00	00	136791.855923	0
15	40	04.892954332885	000	00	00	00	00	00	136791.908800	0
15	40	04.906954625803	000	00	00	00	00	00	136791.785728	0
15	40	04.910954304258	000	00	00	00	00	00	136792.126659	0
15	40	04.919955484300	000	00	00	00	00	00	136791.912450	0
15	40	04.925954106242	000	00	00	00	00	00	136792.092397	0
15	40	04.926954424009	000	00	00	00	00	00	136792.024830	0
15	40	04.931955054737	000	00	00	00	00	00	136792.013942	0
15	40	04.932955447104	000	00	00	00	00	00	136792.040866	0
15	40	04.933954172440	000	00	00	00	00	00	136791.983802	0
15	40	04.937955654830	000	00	00	00	00	00	136792.071514	0
15	40	04.939954697838	000	00	00	00	00	00	136791.932466	0
15	40	04.952954275032	000	00	00	00	00	00	136792.006657	0
15	40	04.953954505661	000	00	00	00	00	00	136791.917978	0
15	40	04.957954320984	000	00	00	00	00	00	136791.824242	0
15	40	04.965955133477	000	00	00	00	00	00	136791.984395	0
15	40	04.966955550794	000	00	00	00	00	00	136791.756058	0
15	40	04.983954843716	000	00	00	00	00	00	136792.052982	0
15	40	04.988954852386	000	00	00	00	00	00	136792.044411	0
15	40	04.990955562447	000	00	00	00	00	00	136791.878419	0
15	40	04.995954152888	000	00	00	00	00	00	136791.966305	0
15	40	04.996954719492	000	00	00	00	00	00	136791.942710	0
15	40	04.998955392206	000	00	00	00	00	00	136791.979588	0
15	40	05.011954732894	000	00	00	00	00	00	136791.975642	0
15	40	05.017954872688	000	00	00	00	00	00	136792.126406	0
15	40	05.019954525320	000	00	00	00	00	00	136791.857705	0
15	40	05.025954665129	000	00	00	00	00	00	136791.877597	0
15	40	05.026954360794	000	00	00	00	00	00	136791.996365	0
15	40	05.027954168479	000	00	00	00	00	00	136792.090569	0
15	40	05.028953938825	000	00	00	00	00	00	136792.108746	0
15	40	05.039954137013	000	00	00	00	00	00	136791.852685	0
15	40	05.040954044205	000	00	00	00	00	00	136792.094845	0
15	40	05.045955458620	000	00	00	00	00	00	136792.083167	0
15	40	05.052954050108	000	00	00	00	00	00	136791.958325	0
15	40	05.053954019488	000	00	00	00	00	00	136791.903691	0
15	40	05.057954382100	000	00	00	00	00	00	136792.070721	0
15	40	05.058954413718	000	00	00	00	00	00	136791.834973	0
15	40	05.065955182195	000	00	00	00	00	00	136791.921186	0
15	40	05.067955170794	000	00	00	00	00	00	136791.769417	0
15	40	05.068955264542	000	00	00	00	00	00	136792.095572	0
15	40	05.070955514311	000	00	00	00	00	00	136791.871274	0
15	40	05.076954857839	000	00	00	00	00	00	136791.914060	0
15	40	05.078955095225	000	00	00	00	00	00	136791.924985	0
15	40	05.093955457152	000	00	00	00	00	00	136791.762448	0
15	40	05.094955563283	000	00	00	00	00	00	136791.964628	0
15	40	05.100955143236	000	00	00	00	00	00	136792.077632	0
15	40	05.101955299258	000	00	00	00	00	00	136792.012839	0
15	40	05.104954112547	000	00	00	00	00	00	136791.982426	0
15	40	05.110954090691	000	00	00	00	00	00	136791.919110	0
15	40	05.113954807493	000	00	00	00	00	00	136791.948441	0
15	40	05.116955337595	000	00	00	00	00	00	136791.957627	0
15	40	05.123955048621	000	00	00	00	00	00	136791.771685	0
15	40	05.124955142397	000	00	00	00	00	00	136791.919239	0
15	40	05.131954019969	000	00	00	00	00	00	136791.860234	0
15	40	05.132954325221	000	00	00	00	00	00	136792.130661	0
15	40	05.134954786583	000	00	00	00	00	00	136791.995515	0
15	40	05.143955244879	000	00	00	00	00	00	136791.859279	0
15	40	05.150955080353	000	00	00	00	00	00	136791.931329	0
15	40	05.153955548376	000	00	00	00	00	00	136791.959899	0
15	40	05.155954330163	000	00	00	00	00	00	136791.883530	0
15	40	05.158954959828	000	00	00	00	00	00	136791.953039	0
15	40	05.161955402888	000	00	00	00	00	00	136791.850348	0
15	40	05.176954918825	000	00	00	00	00	00	136791.752248	0
15	40	05.178955280593	000	00	00	00	00	00	136792.043098	0
15	40	05.322955363234	000	00	00	00	00	00	136791.807172	0
15	40	05.332955231323	000	00	00	00	00	00	136791.850216	0
15	40	05.344955610351	000	00	00	00	00	00	136791.847008	0
15	40	05.347954933772	000	00	00	00	00	00	136791.857253	0
15	40	05.350954120455	000	00	00	00	00	00	136791.869042	0
15	40	05.365955514841	000	00	00	00	00	00	136792.019473	0
15	40	05.369955156100	000	00	00	00	00	00	136792.104164	0
15	40	05.373954784838	000	00	00	00	00	00	136792.005918	0
15	40	05.377954973381	000	00	00	00	00	00	136792.087385	0
15	40	05.379955484401	000	00	00	00	00	00	136791.984790	0
15	40	05.380954147549	000	00	00	00	00	00	136791.965836	0
15	40	05.386954374306	000	00	00	00	00	00	136791.901635	0
15	40	05.395955392742	000	00	00	00	00	00	136791.958895	0
15	40	05.399955295128	000	00	00	00	00	00	136791.912596	0
15	40	05.400955600409	000	00	00	00	00	00	136792.109239	0
15	40	05.405955422488	000	00	00	00	00	00	136791.851976	0
15	40	05.406954060694	000	00	00	00	00	00	136791.897337	0
15	40	05.410955182298	000	00	00	00	00	00	136791.977710	0
15	40	05.421954957499	000	00	00	00	00	00	136791.923007	0
15	40	05.423955481027	000	00	00	00	00	00	136791.752409	0
15	40	05.430954209303	000	00	00	00	00	00	136792.022532	0
15	40	05.431954452390	000	00	00	00	00	00	136792.080740	0
15	40	05.437954442787	000	00	00	00	00	00	136791.846313	0
15	40	05.449954411371	000	00	00	00	00	00	136791.961088	0
15	40	05.455954377008	000	00	00	00	00	00	136792.015598	0
15	40	05.462955655516	000	00	00	00	00	00	136792.091700	0
15	40	05.464954462193	000	00	00	00	00	00	136791.780730	0
15	40	05.489955227058	000	00	00	00	00	00	136791.842189	0
15	40	05.490955358138	000	00	00	00	00	00	136791.929585	0
15	40	05.492954115078	000	00	00	00	00	00	136791.836502	0
15	40	05.498955424206	000	00	00	00	00	00	136791.895085	0
15	40	05.506954283570	000	00	00	00	00	00	136791.996688	0
15	40	05.507954576431	000	00	00	00	00	00	136791.999913	0
15	40	05.513954554495	000	00	00	00	00	00	136792.085152	0
15	40	05.520954651220	000	00	00	00	00	00	136792.048323	0
15	40	05.523955343087	000	00	00	00	00	00	136792.031427	0
15	40	05.536955119314	000	00	00	00	00	00	136792.119882	0
15	40	05.537955449479	000	00	00	00	00	00	136792.063854	0
15	40	05.542955657154	000	00	00	00	00	00	136791.812803	0
15	40	05.543954370012	000	00	00	00	00	00	136791.801934	0
15	40	05.550955076382	000	00	00	00	00	00	136791.754578	0
15	40	05.554954966385	000	00	00	00	00	00	136791.968793	0
15	40	05.555955022784	000	00	00	00	00	00	136791.798529	0
15	40	05.560955354937	000	00	00	00	00	00	136791.960854	0
15	40	05.561954129967	000	00	00	00	00	00	136792.013623	0
15	40	05.564955120499	000	00	00	00	00	00	136791.763859	0
15	40	05.571954533087	000	00	00	00	00	00	136791.765753	0
15	40	05.577955220157	000	00	00	00	00	00	136792.073536	0
15	40	05.580954742647	000	00	00	00	00	00	136791.824715	0
15	40	05.587955548479	000	00	00	00	00	00	136791.970308	0
15	40	05.591955164833	000	00	00	00	00	00	136791.982780	0
15	40	05.593954245225	000	00	00	00	00	00	136791.922397	0
15	40	05.595954843273	000	00	00	00	00	00	136791.803074	0
15	40	05.597954085417	000	00	00	00	00	00	136791.892811	0
15	40	05.617955612885	000	00	00	00	00	00	136791.810603	0
15	40	05.619954643473	000	00	00	00	00	00	136791.951852	0
15	40	05.624954851170	000	00	00	00	00	00	136791.966395	0
15	40	05.627954224452	000	00	00	00	00	00	136791.922148	0
15	40	05.630955488574	000	00	00	00	00	00	136791.825021	0
15	40	05.632954494409	000	00	00	00	00	00	136791.959029	0
15	40	05.641954529878	000	00	00	00	00	00	136791.922321	0
15	40	05.649954608431	000	00	00	00	00	00	136791.869647	0
15	40	05.652954242891	000	00	00	00	00	00	136791.884680	0
15	40	05.653954622838	000	00	00	00	00	00	136791.763307	0
15	40	05.665954454496	000	00	00	00	00	00	136791.828109	0
15	40	05.669954319645	000	00	00	00	00	00	136792.129705	0
15	40	05.677954224062	000	00	00	00	00	00	136791.867011	0
15	40	05.688954148623	000	00	00	00	00	00	136791.859761	0
15	40	05.702954155517	000	00	00	00	00	00	136792.147919	0
15	40	05.703954572738	000	00	00	00	00	00	136791.889876	0
15	40	05.707954363235	000	00	00	00	00	00	136791.850817	0
15	40	05.708954730741	000	00	00	00	00	00	136791.935702	0
15	40	05.714955604642	000	00	00	00	00	00	136791.875713	0
15	40	05.715954267740	000	00	00	00	00	00	136792.014357	0
15	40	05.718955345321	000	00	00	00	00	00	136792.041833	0
15	40	05.727955480354	000	00	00	00	00	00	136791.945587	0
15	40	05.733954363721	000	00	00	00	00	00	136791.772116	0
15	40	05.736954284352	000	00	00	00	00	00	136791.954430	0
15	40	05.760954619582	000	00	00	00	00	00	136791.857324	0
15	40	05.764954198530	000	00	00	00	00	00	136791.778174	0
15	40	05.765954566094	000	00	00	00	00	00	136791.970499	0
15	40	05.786954184645	000	00	00	00	00	00	136791.924194	0
15	40	05.789955672735	000	00	00	00	00	00	136791.982743	0
15	40	05.794955606871	000	00	00	00	00	00	136791.817292	0
15	40	05.811954340024	000	00	00	00	00	00	136792.082282	0
15	40	05.817955251172	000	00	00	00	00	00	136791.939488	0
15	40	05.821954954547	000	00	00	00	00	00	136792.063831	0
15	40	05.822955346914	000	00	00	00	00	00	136791.916212	0
15	40	05.831954349924	000	00	00	00	00	00	136791.970287	0
15	40	05.838955342399	000	00	00	00	00	00	136791.964449	0
15	40	05.847954071658	000	00	00	00	00	00	136791.805752	0
15	40	05.849954707206	000	00	00	00	00	00	136792.028020	0
15	40	05.854954927352	000	00	00	00	00	00	136791.990468	0
15	40	05.855955245075	000	00	00	00	00	00	136791.912082	0
15	40	05.865954167646	000	00	00	00	00	00	136792.022462	0
15	40	05.867955064350	000	00	00	00	00	00	136791.808059	0
15	40	05.874954165949	000	00	00	00	00	00	136791.765682	0
15	40	05.875954508476	000	00	00	00	00	00	136791.989191	0
15	40	05.881955133576	000	00	00	00	00	00	136791.928004	0
15	40	05.882955463669	000	00	00	00	00	00	136791.796284	0
15	40	05.883954126824	000	00	00	00	00	00	136791.827746	0
15	40	05.884954369882	000	00	00	00	00	00	136792.006972	0
15	40	05.887955534599	000	00	00	00	00	00	136792.035715	0
15	40	05.895955240012	000	00	00	00	00	00	136792.025214	0
15	40	05.899954856330	000	00	00	00	00	00	136791.780621	0
15	40	05.900955298428	000	00	00	00	00	00	136791.998169	0
15	40	05.913954950367	000	00	00	00	00	00	136791.993586	0
15	40	05.921955439437	000	00	00	00	00	00	136791.781679	0
15	40	05.926955435658	000	00	00	00	00	00	136792.062065	0
15	40	05.927954223225	000	00	00	00	00	00	136791.845713	0
15	40	05.930955263473	000	00	00	00	00	00	136792.049964	0
15	40	05.931954349682	000	00	00	00	00	00	136791.790771	0
15	40	05.934955427154	000	00	00	00	00	00	136792.001331	0
15	40	05.937954564062	000	00	00	00	00	00	136791.818295	0
15	40	05.943955027353	000	00	00	00	00	00	136792.090574	0
15	40	05.944955369872	000	00	00	00	00	00	136792.035454	0
15	40	05.957954735663	000	00	00	00	00	00	136792.070633	0
15	40	05.959955321370	000	00	00	00	00	00	136791.828434	0
15	40	05.961954302198	000	00	00	00	00	00	136791.865474	0
15	40	05.962954607450	000	00	00	00	00	00	136792.036455	0
15	40	05.963954862978	000	00	00	00	00	00	136792.152103	0
15	40	05.964955168281	000	00	00	00	00	00	136791.865819	0
15	40	05.972954114841	000	00	00	00	00	00	136792.068801	0
15	40	05.983954574309	000	00	00	00	00	00	136792.122495	0
15	40	05.984954929394	000	00	00	00	00	00	136791.862705	0
15	40	05.989955000310	000	00	00	00	00	00	136792.088431	0
15	40	05.990955342888	000	00	00	00	00	00	136792.041315	0
15	40	05.996954313181	000	00	00	00	00	00	136791.820094	0
15	40	06.153954919209	000	00	00	00	00	00	136791.800897	0
15	40	06.157955456089	000	00	00	00	00	00	136791.913762	0
15	40	06.164954955661	000	00	00	00	00	00	136791.872973	0
15	40	06.168955554742	000	00	00	00	00	00	136792.023647	0
15	40	06.170954224595	000	00	00	00	00	00	136792.031955	0
15	40	06.175955253369	000	00	00	00	00	00	136791.905772	0
15	40	06.177955577841	000	00	00	00	00	00	136791.959365	0
15	40	06.194954024933	000	00	00	00	00	00	136792.036233	0
15	40	06.196954846964	000	00	00	00	00	00	136791.955963	0
15	40	06.201953984833	000	00	00	00	00	00	136791.922274	0
15	40	06.205954795420	000	00	00	00	00	00	136791.857812	0
15	40	06.210955475945	000	00	00	00	00	00	136792.122638	0
15	40	06.222955481811	000	00	00	00	00	00	136792.013014	0
15	40	06.230954950792	000	00	00	00	00	00	136792.003729	0
15	40	06.241954962396	000	00	00	00	00	00	136792.019030	0
15	40	06.247954169114	000	00	00	00	00	00	136791.761299	0
15	40	06.250954562449	000	00	00	00	00	00	136792.042681	0
15	40	06.260955301470	000	00	00	00	00	00	136792.070731	0
15	40	06.263954400936	000	00	00	00	00	00	136792.094999	0
15	40	06.264954681319	000	00	00	00	00	00	136791.879546	0
15	40	06.268954160791	000	00	00	00	00	00	136791.824027	0
15	40	06.270954721665	000	00	00	00	00	00	136791.927483	0
15	40	06.274954798238	000	00	00	00	00	00	136791.865558	0
15	40	06.277955602149	000	00	00	00	00	00	136792.148920	0
15	40	06.283954174403	000	00	00	00	00	00	136791.870771	0
15	40	06.294954098914	000	00	00	00	00	00	136792.153586	0
15	40	06.297954790942	000	00	00	00	00	00	136791.762804	0
15	40	06.309955331664	000	00	00	00	00	00	136791.810229	0
15	40	06.311955593963	000	00	00	00	00	00	136791.812842	0
15	40	06.314954282883	000	00	00	00	00	00	136792.030292	0
15	40	06.316954557595	000	00	00	00	00	00	136791.760629	0
15	40	06.317954651415	000	00	00	00	00	00	136791.862582	0
15	40	06.327954905129	000	00	00	00	00	00	136792.014520	0
15	40	06.331955529160	000	00	00	00	00	00	136791.974172	0
15	40	06.340955266096	000	00	00	00	00	00	136791.895335	0
15	40	06.342954022984	000	00	00	00	00	00	136792.076969	0
15	40	06.343954178963	000	00	00	00	00	00	136791.939523	0
15	40	06.344954384738	000	00	00	00	00	00	136791.878799	0
15	40	06.346954771368	000	00	00	00	00	00	136792.064770	0
15	40	06.355954943720	000	00	00	00	00	00	136792.017858	0
15	40	06.356955025127	000	00	00	00	00	00	136792.133303	0
15	40	06.359955580214	000	00	00	00	00	00	136791.762349	0
15	40	06.365954052882	000	00	00	00	00	00	136792.024278	0
15	40	06.367954427107	000	00	00	00	00	00	136791.928271	0
15	40	06.376954375613	000	00	00	00	00	00	136791.877775	0
15	40	06.386954405316	000	00	00	00	00	00	136792.035040	0
15	40	06.394954533673	000	00	00	00	00	00	136792.041296	0
15	40	06.396955032345	000	00	00	00	00	00	136792.085066	0
15	40	06.397955262881	000	00	00	00	00	00	136791.943058	0
15	40	06.399954032298	000	00	00	00	00	00	136792.067249	0
15	40	06.402954624740	000	00	00	00	00	00	136792.123278	0
15	40	06.406955236191	000	00	00	00	00	00	136792.058476	0
15	40	06.411954423813	000	00	00	00	00	00	136791.980442	0
15	40	06.412954592255	000	00	00	00	00	00	136792.015725	0
15	40	06.427954195322	000	00	00	00	00	00	136791.988779	0
15	40	06.431955117892	000	00	00	00	00	00	136791.907084	0
15	40	06.433955504552	000	00	00	00	00	00	136791.928631	0
15	40	06.434955573328	000	00	00	00	00	00	136791.879083	0
15	40	06.437954623179	000	00	00	00	00	00	136792.062907	0
15	40	06.461954585029	000	00	00	00	00	00	136791.937225	0
15	40	06.467954413813	000	00	00	00	00	00	136791.929262	0
15	40	06.472955330697	000	00	00	00	00	00	136791.787786	0
15	40	06.478955507795	000	00	00	00	00	00	136792.150846	0
15	40	06.480954190018	000	00	00	00	00	00	136792.073054	0
15	40	06.483954944066	000	00	00	00	00	00	136792.006292	0
15	40	06.488954231223	000	00	00	00	00	00	136791.927874	0
15	40	06.506954874400	000	00	00	00	00	00	136791.772043	0
15	40	06.507955167355	000	00	00	00	00	00	136792.022144	0
15	40	06.510954453421	000	00	00	00	00	00	136791.831857	0
15	40	06.529955538819	000	00	00	00	00	00	136792.009766	0
15	40	06.537954957988	000	00	00	00	00	00	136792.081964	0
15	40	06.541954959925	000	00	00	00	00	00	136792.066117	0
15	40	06.551955027062	000	00	00	00	00	00	136792.077509	0
15	40	06.558955073910	000	00	00	00	00	00	136791.940243	0
15	40	06.563955629972	000	00	00	00	00	00	136791.796829	0
15	40	06.568954767790	000	00	00	00	00	00	136791.982771	0
15	40	06.572954993717	000	00	00	00	00	00	136791.929926	0
15	40	06.575954379390	000	00	00	00	00	00	136791.896596	0
15	40	06.576954734359	000	00	00	00	00	00	136791.883977	0
15	40	06.590955674204	000	00	00	00	00	00	136792.031730	0
15	40	06.592954991029	000	00	00	00	00	00	136791.930340	0
15	40	06.595955384306	000	00	00	00	00	00	136791.976759	0
15	40	06.599954216814	000	00	00	00	00	00	136791.919838	0
15	40	06.600954634057	000	00	00	00	00	00	136792.067522	0
15	40	06.604954947012	000	00	00	00	00	00	136792.102031	0
15	40	06.614955001613	000	00	00	00	00	00	136792.079455	0
15	40	06.617955121277	000	00	00	00	00	00	136792.139493	0
15	40	06.621954165224	000	00	00	00	00	00	136791.895031	0
15	40	06.627955424643	000	00	00	00	00	00	136791.801954	0
15	40	06.634954712637	000	00	00	00	00	00	136791.777723	0
15	40	06.635955204642	000	00	00	00	00	00	136792.015819	0
15	40	06.636955634203	000	00	00	00	00	00	136791.825499	0
15	40	06.641954684979	000	00	00	00	00	00	136792.110145	0
15	40	06.648954694501	000	00	00	00	00	00	136792.081949	0
15	40	06.659954569164	000	00	00	00	00	00	136792.125202	0
15	40	06.663954707990	000	00	00	00	00	00	136792.078462	0
15	40	06.681954393185	000	00	00	00	00	00	136791.763671	0
15	40	06.684954276527	000	00	00	00	00	00	136791.931438	0
15	40	06.690955660350	000	00	00	00	00	00	136792.120166	0
15	40	06.691954535032	000	00	00	00	00	00	136792.094715	0
15	40	06.716954217351	000	00	00	00	00	00	136791.797472	0
15	40	06.717954535132	000	00	00	00	00	00	136791.853049	0
15	40	06.718955076722	000	00	00	00	00	00	136791.943028	0
15	40	06.726955105514	000	00	00	00	00	00	136792.058383	0
15	40	06.732954660591	000	00	00	00	00	00	136791.882484	0
15	40	06.736954923726	000	00	00	00	00	00	136791.884765	0
15	40	06.738954339970	000	00	00	00	00	00	136791.918563	0
15	40	06.753955336389	000	00	00	00	00	00	136792.008739	0
15	40	06.756954908575	000	00	00	00	00	00	136791.785119	0
15	40	06.757955263573	000	00	00	00	00	00	136792.045169	0
15	40	06.759954592788	000	00	00	00	00	00	136791.766555	0
15	40	06.761955402391	000	00	00	00	00	00	136791.776601	0
15	40	06.762954152546	000	00	00	00	00	00	136792.159963	0
15	40	06.768955312400	000	00	00	00	00	00	136791.983335	0
15	40	06.770954753571	000	00	00	00	00	00	136792.148683	0
15	40	06.771955208184	000	00	00	00	00	00	136791.778568	0
15	40	06.782954199633	000	00	00	00	00	00	136792.104158	0
15	40	06.784955083815	000	00	00	00	00	00	136792.045632	0
15	40	06.786954363233	000	00	00	00	00	00	136791.866624	0
15	40	06.790954215947	000	00	00	00	00	00	136791.939278	0
15	40	06.798954319391	000	00	00	00	00	00	136792.024456	0
15	40	06.805954416042	000	00	00	00	00	00	136791.925904	0
15	40	06.806954907945	000	00	00	00	00	00	136792.032065	0
15	40	06.818955635274	000	00	00	00	00	00	136792.053167	0
15	40	06.820954752940	000	00	00	00	00	00	136792.043457	0
15	40	06.822955375952	000	00	00	00	00	00	136791.947383	0
15	40	06.824954282150	000	00	00	00	00	00	136792.121699	0
15	40	06.829954763525	000	00	00	00	00	00	136792.052358	0
15	40	06.843954683231	000	00	00	00	00	00	136792.083827	0
15	40	06.844955087981	000	00	00	00	00	00	136792.132528	0
15	40	06.849954972298	000	00	00	00	00	00	136791.837459	0
15	40	06.854955092836	000	00	00	00	00	00	136792.141473	0
15	40	06.855955634543	000	00	00	00	00	00	136791.903994	0
15	40	06.859955524553	000	00	00	00	00	00	136792.029966	0
15	40	06.865954631707	000	00	00	00	00	00	136791.877689	0
15	40	06.866954961864	000	00	00	00	00	00	136791.990393	0
15	40	06.872954143677	000	00	00	00	00	00	136791.980478	0
15	40	06.880955229877	000	00	00	00	00	00	136792.023869	0
15	40	06.885955698774	000	00	00	00	00	00	136792.065078	0
15	40	06.893955043321	000	00	00	00	00	00	136792.000787	0
15	40	06.898955114011	000	00	00	00	00	00	136792.016038	0
15	40	06.899955531371	000	00	00	00	00	00	136791.796906	0
15	40	06.903955222202	000	00	00	00	00	00	136791.829796	0
15	40	06.904954694015	000	00	00	00	00	00	136792.156549	0
15	40	06.912954162886	000	00	00	00	00	00	136791.803050	0
15	40	06.918954862485	000	00	00	00	00	00	136792.130178	0
15	40	06.923954945756	000	00	00	00	00	00	136792.005872	0
15	40	06.929955433814	000	00	00	00	00	00	136791.865837	0
15	40	06.938955083569	000	00	00	00	00	00	136792.094557	0
15	40	06.944955223327	000	00	00	00	00	00	136791.958716	0
15	40	06.950955524888	000	00	00	00	00	00	136791.842069	0
15	40	06.955955583282	000	00	00	00	00	00	136791.852047	0
15	40	06.967954606240	000	00	00	00	00	00	136791.958483	0
15	40	06.973954746049	000	00	00	00	00	00	136791.848257	0
15	40	06.979955184303	000	00	00	00	00	00	136791.825449	0
15	40	06.980955477113	000	00	00	00	00	00	136791.935042	0
15	40	06.989955326004	000	00	00	00	00	00	136791.865118	0
15	40	06.991954406338	000	00	00	00	00	00	136791.778684	0
15	40	06.993955004451	000	00	00	00	00	00	136792.158785	0
15	40	06.994954339309	000	00	00	00	00	00	136791.777182	0
15	40	06.997955678133	000	00	00	00	00	00	136792.156030	0
15	40	07.001955182393	000	00	00	00	00	00	136791.781920	0
15	40	07.002954554649	000	00	00	00	00	00	136791.981953	0
15	40	07.003953877109	000	00	00	00	00	00	136791.780954	0
15	40	07.013954043665	000	00	00	00	00	00	136792.082319	0
15	40	07.016954573861	000	00	00	00	00	00	136791.899368	0
15	40	07.017954244693	000	00	00	00	00	00	136791.902979	0
15	40	07.020955359490	000	00	00	00	00	00	136792.153950	0
15	40	07.021955104938	000	00	00	00	00	00	136791.976384	0
15	40	07.023954682889	000	00	00	00	00	00	136791.964424	0
15	40	07.030954555667	000	00	00	00	00	00	136792.029110	0
15	40	07.032954083959	000	00	00	00	00	00	136791.995992	0
15	40	07.033953928920	000	00	00	00	00	00	136791.781291	0
15	40	07.034955378673	000	00	00	00	00	00	136792.060777	0
15	40	07.038955007352	000	00	00	00	00	00	136791.912909	0
15	40	07.055954524163	000	00	00	00	00	00	136792.020766	0
15	40	07.064954161520	000	00	00	00	00	00	136792.085078	0
15	40	07.078955001758	000	00	00	00	00	00	136791.926773	0
15	40	07.085955260060	000	00	00	00	00	00	136791.787154	0
15	40	07.087955323230	000	00	00	00	00	00	136792.126921	0
15	40	07.090955430453	000	00	00	00	00	00	136792.048541	0
15	40	07.095955352008	000	00	00	00	00	00	136791.854996	0
15	40	07.102955187307	000	00	00	00	00	00	136791.957876	0
15	40	07.108955352007	000	00	00	00	00	00	136792.011334	0
15	40	07.112955453471	000	00	00	00	00	00	136791.900173	0
15	40	07.116954260979	000	00	00	00	00	00	136792.116586	0
15	40	07.122954400744	000	00	00	00	00	00	136791.891358	0
15	40	07.123954419818	000	00	00	00	00	00	136791.837133	0
15	40	07.124954401661	000	00	00	00	00	00	136792.017381	0
15	40	07.133955494595	000	00	00	00	00	00	136791.997398	0
15	40	07.137954314596	000	00	00	00	00	00	136792.158421	0
15	40	07.138954321323	000	00	00	00	00	00	136792.017211	0
15	40	07.139954303086	000	00	00	00	00	00	136792.029573	0
15	40	07.150954812205	000	00	00	00	00	00	136791.798099	0
15	40	07.151954856330	000	00	00	00	00	00	136791.983524	0
15	40	07.155955082053	000	00	00	00	00	00	136791.973023	0
15	40	07.158955114646	000	00	00	00	00	00	136791.977865	0
15	40	07.159955158626	000	00	00	00	00	00	136791.770312	0
15	40	07.165955136581	000	00	00	00	00	00	136791.899713	0
15	40	07.170955593087	000	00	00	00	00	00	136791.843264	0
15	40	07.172954213129	000	00	00	00	00	00	136792.030872	0
15	40	07.173954232290	000	00	00	00	00	00	136791.801191	0
15	40	07.174954413131	000	00	00	00	00	00	136791.927483	0
15	40	07.176955185423	000	00	00	00	00	00	136791.791585	0
15	40	07.197954728967	000	00	00	00	00	00	136791.842156	0
15	40	07.204955161469	000	00	00	00	00	00	136791.843709	0
15	40	07.207955330843	000	00	00	00	00	00	136792.006518	0
15	40	07.208955312643	000	00	00	00	00	00	136791.861877	0
15	40	07.223955114547	000	00	00	00	00	00	136791.910578	0
15	40	07.235955555712	000	00	00	00	00	00	136792.026442	0
15	40	07.238954045613	000	00	00	00	00	00	136792.058856	0
15	40	07.239954014927	000	00	00	00	00	00	136791.937117	0
15	40	07.241954140314	000	00	00	00	00	00	136792.163435	0
15	40	07.251955003572	000	00	00	00	00	00	136791.893637	0
15	40	07.267954874304	000	00	00	00	00	00	136792.052399	0
15	40	07.276955382396	000	00	00	00	00	00	136792.130527	0
15	40	07.287954224448	000	00	00	00	00	00	136791.922909	0
15	40	07.290954605371	000	00	00	00	00	00	136791.841790	0
15	40	07.293955073277	000	00	00	00	00	00	136792.151134	0
15	40	07.300954734499	000	00	00	00	00	00	136792.164187	0
15	40	07.302955146050	000	00	00	00	00	00	136792.079335	0
15	40	07.303955277057	000	00	00	00	00	00	136791.933856	0
15	40	07.322955068528	000	00	00	00	00	00	136792.063884	0
15	40	07.325954043576	000	00	00	00	00	00	136791.953234	0
15	40	07.332954824495	000	00	00	00	00	00	136791.938736	0
15	40	07.343955520213	000	00	00	00	00	00	136791.775063	0
15	40	07.346954234061	000	00	00	00	00	00	136791.989999	0
15	40	07.365955244546	000	00	00	00	00	00	136791.935256	0
15	40	07.375954055075	000	00	00	00	00	00	136791.777077	0
15	40	07.376954248328	000	00	00	00	00	00	136791.915778	0
15	40	07.385954383280	000	00	00	00	00	00	136792.099997	0
15	40	07.386954663620	000	00	00	00	00	00	136791.817444	0
15	40	07.387954944112	000	00	00	00	00	00	136791.916044	0
15	40	07.388955274211	000	00	00	00	00	00	136792.116350	0
15	40	07.391954299113	000	00	00	00	00	00	136791.998716	0
15	40	07.394954754549	000	00	00	00	00	00	136792.136316	0
15	40	07.399954489440	000	00	00	00	00	00	136791.828074	0
15	40	07.405955014889	000	00	00	00	00	00	136792.085729	0
15	40	07.406955220642	000	00	00	00	00	00	136792.097328	0
15	40	07.408954101906	000	00	00	00	00	00	136792.038093	0
15	40	07.413955404409	000	00	00	00	00	00	136791.917435	0
15	40	07.416954553570	000	00	00	00	00	00	136792.034100	0
15	40	07.418955077061	000	00	00	00	00	00	136791.838118	0
15	40	07.421954313424	000	00	00	00	00	00	136791.939962	0
15	40	07.422954655944	000	00	00	00	00	00	136791.981214	0
15	40	07.424954980357	000	00	00	00	00	00	136791.976954	0
15	40	07.425955360261	000	00	00	00	00	00	136791.926844	0
15	40	07.427954502840	000	00	00	00	00	00	136791.990392	0
15	40	07.428954758376	000	00	00	00	00	00	136791.786945	0
15	40	07.437954831126	000	00	00	00	00	00	136792.090815	0
15	40	07.440955423474	000	00	00	00	00	00	136792.010684	0
15	40	07.460954860690	000	00	00	00	00	00	136792.147598	0
15	40	07.468955523866	000	00	00	00	00	00	136791.938327	0
15	40	07.470954355471	000	00	00	00	00	00	136791.834742	0
15	40	07.471954660738	000	00	00	00	00	00	136791.821981	0
15	40	07.479955025316	000	00	00	00	00	00	136791.859191	0
15	40	07.480955193671	000	00	00	00	00	00	136791.833430	0
15	40	07.483954193674	000	00	00	00	00	00	136791.975979	0
15	40	07.484954523818	000	00	00	00	00	00	136791.849718	0
15	40	07.501954500935	000	00	00	00	00	00	136792.093426	0
15	40	07.511955053124	000	00	00	00	00	00	136791.976678	0
15	40	07.517955242540	000	00	00	00	00	00	136791.829094	0
15	40	07.536954548719	000	00	00	00	00	00	136792.019244	0
15	40	07.541954855995	000	00	00	00	00	00	136791.877699	0
15	40	07.543955702837	000	00	00	00	00	00	136792.042543	0
15	40	07.546955163132	000	00	00	00	00	00	136792.070820	0
15	40	07.549954623471	000	00	00	00	00	00	136791.810173	0
15	40	07.550955003426	000	00	00	00	00	00	136791.938615	0
15	40	07.552954170846	000	00	00	00	00	00	136792.014486	0
15	40	07.554955005318	000	00	00	00	00	00	136791.995904	0
15	40	07.557954714408	000	00	00	00	00	00	136792.020311	0
15	40	07.559955424447	000	00	00	00	00	00	136791.841132	0
15	40	07.567954383179	000	00	00	00	00	00	136792.159745	0
15	40	07.572954777592	000	00	00	00	00	00	136791.918799	0
15	40	07.580955565129	000	00	00	00	00	00	136792.046765	0
15	40	07.582954720114	000	00	00	00	00	00	136791.890999	0
15	40	07.584955604303	000	00	00	00	00	00	136791.965756	0
15	40	07.587954902890	000	00	00	00	00	00	136791.888075	0
15	40	07.588955357453	000	00	00	00	00	00	136791.993567	0
15	40	07.589955613032	000	00	00	00	00	00	136791.913463	0
15	40	07.592954762295	000	00	00	00	00	00	136792.097306	0
15	40	07.599954137258	000	00	00	00	00	00	136791.928224	0
15	40	07.602955463670	000	00	00	00	00	00	136791.847349	0
15	40	07.616955681900	000	00	00	00	00	00	136792.052202	0
15	40	07.623954907649	000	00	00	00	00	00	136791.931038	0
15	40	07.627955444492	000	00	00	00	00	00	136791.871394	0
15	40	07.630954680884	000	00	00	00	00	00	136791.789728	0
15	40	07.651954697256	000	00	00	00	00	00	136792.088990	0
15	40	07.664954187254	000	00	00	00	00	00	136791.965926	0
15	40	07.665954492448	000	00	00	00	00	00	136791.936593	0
15	40	07.668954064742	000	00	00	00	00	00	136792.001250	0
15	40	07.675954982595	000	00	00	00	00	00	136791.842334	0
15	40	07.680955463911	000	00	00	00	00	00	136791.811828	0
15	40	07.682954519492	000	00	00	00	00	00	136791.796956	0
15	40	07.683954911758	000	00	00	00	00	00	136791.830490	0
15	40	07.685955236237	000	00	00	00	00	00	136792.032502	0
15	40	07.689955362599	000	00	00	00	00	00	136791.849552	0
15	40	07.690954187448	000	00	00	00	00	00	136791.917219	0
15	40	07.698955572298	000	00	00	00	00	00	136791.927459	0
15	40	07.702955623965	000	00	00	00	00	00	136792.164373	0
15	40	07.706955476628	000	00	00	00	00	00	136791.871596	0
15	40	07.711954104452	000	00	00	00	00	00	136791.821538	0
15	40	07.714955542739	000	00	00	00	00	00	136791.929360	0
15	40	07.716955406868	000	00	00	00	00	00	136791.814402	0
15	40	07.721955539928	000	00	00	00	00	00	136791.818407	0
15	40	07.722954302495	000	00	00	00	00	00	136791.821201	0
15	40	07.725955604117	000	00	00	00	00	00	136791.798955	0
15	40	07.733955421420	000	00	00	00	00	00	136791.940221	0
15	40	07.736954968721	000	00	00	00	00	00	136791.922552	0
15	40	07.742955568719	000	00	00	00	00	00	136791.867066	0
15	40	07.743954244397	000	00	00	00	00	00	136791.999604	0
15	40	07.744954549678	000	00	00	00	00	00	136791.855498	0
15	40	07.747955540122	000	00	00	00	00	00	136791.840953	0
15	40	07.755954262640	000	00	00	00	00	00	136792.002337	0
15	40	07.768954101128	000	00	00	00	00	00	136792.138473	0
15	40	07.770955060012	000	00	00	00	00	00	136792.052808	0
15	40	07.774955198722	000	00	00	00	00	00	136791.813320	0
15	40	07.784955091709	000	00	00	00	00	00	136791.921319	0
15	40	07.795954593181	000	00	00	00	00	00	136792.028504	0
15	40	07.800955136780	000	00	00	00	00	00	136792.090177	0
15	40	07.808954120606	000	00	00	00	00	00	136791.966658	0
15	40	07.812954209679	000	00	00	00	00	00	136791.795545	0
15	40	07.818955593430	000	00	00	00	00	00	136791.940009	0
15	40	07.825955453765	000	00	00	00	00	00	136792.070393	0
15	40	07.840955118969	000	00	00	00	00	00	136792.121943	0
15	40	07.841955498916	000	00	00	00	00	00	136791.852662	0
15	40	07.843955114258	000	00	00	00	00	00	136792.042192	0
15	40	07.844955543915	000	00	00	00	00	00	136792.072733	0
15	40	07.846954773573	000	00	00	00	00	00	136791.979198	0
15	40	07.859955146872	000	00	00	00	00	00	136791.871361	0
15	40	07.860955589065	000	00	00	00	00	00	136792.113395	0
15	40	07.861954413864	000	00	00	00	00	00	136792.073547	0
15	40	07.865954602443	000	00	00	00	00	00	136792.078163	0
15	40	07.867955623573	000	00	00	00	00	00	136792.065625	0
15	40	07.870955432147	000	00	00	00	00	00	136792.122521	0
15	40	07.871954344162	000	00	00	00	00	00	136792.118091	0
15	40	07.872954749015	000	00	00	00	00	00	136791.942617	0
15	40	07.876954402498	000	00	00	00	00	00	136791.907450	0
15	40	07.878955324108	000	00	00	00	00	00	136791.826304	0
15	40	07.879955554839	000	00	00	00	00	00	136791.941913	0
15	40	07.889954539540	000	00	00	00	00	00	136792.141024	0
15	40	07.890954869683	000	00	00	00	00	00	136791.942367	0
15	40	07.895955612345	000	00	00	00	00	00	136791.945376	0
15	40	07.899954867840	000	00	00	00	00	00	136792.003539	0
15	40	07.900955359735	000	00	00	00	00	00	136792.096307	0
15	40	07.905954510017	000	00	00	00	00	00	136791.982700	0
15	40	07.906954939688	000	00	00	00	00	00	136792.005336	0
15	40	07.908954318576	000	00	00	00	00	00	136792.172131	0
15	40	07.939954663329	000	00	00	00	00	00	136792.109492	0
15	40	07.946954809784	000	00	00	00	00	00	136792.103705	0
15	40	07.952954464447	000	00	00	00	00	00	136792.155864	0
15	40	07.953954894110	000	00	00	00	00	00	136792.096052	0
15	40	07.955954111276	000	00	00	00	00	00	136791.827969	0
15	40	07.961955345854	000	00	00	00	00	00	136792.000445	0
15	40	07.965955546824	000	00	00	00	00	00	136792.058713	0
15	40	07.972954349782	000	00	00	00	00	00	136791.773961	0
15	40	07.974955271267	000	00	00	00	00	00	136791.947576	0
15	40	07.979954433817	000	00	00	00	00	00	136792.091665	0
15	40	07.981955330557	000	00	00	00	00	00	136792.115127	0
15	40	08.002953816773	000	00	00	00	00	00	136791.837338	0
15	40	08.004954402444	000	00	00	00	00	00	136792.163291	0
15	40	08.006955373770	000	00	00	00	00	00	136791.944465	0
15	40	08.024955046625	000	00	00	00	00	00	136791.982372	0
15	40	08.034955524206	000	00	00	00	00	00	136791.875440	0
15	40	08.037955345324	000	00	00	00	00	00	136791.786883	0
15	40	08.044955168232	000	00	00	00	00	00	136792.007146	0
15	40	08.047955474445	000	00	00	00	00	00	136792.029916	0
15	40	08.058954042936	000	00	00	00	00	00	136791.874430	0
15	40	08.060953919492	000	00	00	00	00	00	136791.909703	0
15	40	08.213955243620	000	00	00	00	00	00	136792.149099	0
15	40	08.231954406387	000	00	00	00	00	00	136791.945401	0
15	40	08.236955335611	000	00	00	00	00	00	136791.903528	0
15	40	08.248955254254	000	00	00	00	00	00	136791.955298	0
15	40	08.254954821758	000	00	00	00	00	00	136791.847129	0
15	40	08.256954312594	000	00	00	00	00	00	136791.822079	0
15	40	08.264954751954	000	00	00	00	00	00	136791.830091	0
15	40	08.267955593132	000	00	00	00	00	00	136791.910101	0
15	40	08.270954792148	000	00	00	00	00	00	136791.836848	0
15	40	08.278955393085	000	00	00	00	00	00	136791.859637	0
15	40	08.280954311762	000	00	00	00	00	00	136791.807795	0
15	40	08.288955273478	000	00	00	00	00	00	136791.903024	0
15	40	08.289955553919	000	00	00	00	00	00	136791.886595	0
15	40	08.294955201811	000	00	00	00	00	00	136791.849255	0
15	40	08.300955441024	000	00	00	00	00	00	136791.942818	0
15	40	08.320954530071	000	00	00	00	00	00	136791.995514	0
15	40	08.329955411515	000	00	00	00	00	00	136792.044321	0
15	40	08.330954049772	000	00	00	00	00	00	136791.880740	0
15	40	08.336954114842	000	00	00	00	00	00	136791.837569	0
15	40	08.340955261272	000	00	00	00	00	00	136791.946553	0
15	40	08.348954431611	000	00	00	00	00	00	136791.898395	0
15	40	08.353954203914	000	00	00	00	00	00	136791.892123	0
15	40	08.357954977160	000	00	00	00	00	00	136791.990670	0
15	40	08.360955569442	000	00	00	00	00	00	136791.955886	0
15	40	08.369954062298	000	00	00	00	00	00	136791.975323	0
15	40	08.378954135129	000	00	00	00	00	00	136792.147788	0
15	40	08.380954360022	000	00	00	00	00	00	136791.875306	0
15	40	08.388954152346	000	00	00	00	00	00	136791.867503	0
15	40	08.390954725714	000	00	00	00	00	00	136791.919569	0
15	40	08.403954066191	000	00	00	00	00	00	136791.882144	0
15	40	08.412954151514	000	00	00	00	00	00	136791.971151	0
15	40	08.418954987843	000	00	00	00	00	00	136791.875902	0
15	40	08.430954570693	000	00	00	00	00	00	136791.962281	0
15	40	08.437954592642	000	00	00	00	00	00	136792.045745	0
15	40	08.441955639631	000	00	00	00	00	00	136792.171234	0
15	40	08.457955323916	000	00	00	00	00	00	136791.942477	0
15	40	08.465954917207	000	00	00	00	00	00	136791.896385	0
15	40	08.466955098134	000	00	00	00	00	00	136791.920809	0
15	40	08.468954053911	000	00	00	00	00	00	136791.969472	0
15	40	08.477954101909	000	00	00	00	00	00	136792.041120	0
15	40	08.484955604348	000	00	00	00	00	00	136792.126208	0
15	40	08.489955202451	000	00	00	00	00	00	136792.038772	0
15	40	08.493954532547	000	00	00	00	00	00	136791.820321	0
15	40	08.495955205319	000	00	00	00	00	00	136791.988888	0
15	40	08.497955591905	000	00	00	00	00	00	136791.818605	0
15	40	08.504954394746	000	00	00	00	00	00	136791.908177	0
15	40	08.505954749824	000	00	00	00	00	00	136792.125251	0
15	40	08.507955547015	000	00	00	00	00	00	136792.047552	0
15	40	08.515955165225	000	00	00	00	00	00	136791.850103	0
15	40	08.520955522101	000	00	00	00	00	00	136792.069326	0
15	40	08.525954858960	000	00	00	00	00	00	136792.061243	0
15	40	08.529954338432	000	00	00	00	00	00	136792.132849	0
15	40	08.530954792885	000	00	00	00	00	00	136792.066913	0
15	40	08.544955123129	000	00	00	00	00	00	136791.932551	0
15	40	08.546954402496	000	00	00	00	00	00	136791.858166	0
15	40	08.548955013081	000	00	00	00	00	00	136791.832756	0
15	40	08.555954375799	000	00	00	00	00	00	136791.857067	0
15	40	08.560954670596	000	00	00	00	00	00	136791.903098	0
15	40	08.567955638035	000	00	00	00	00	00	136792.073187	0
15	40	08.579955444831	000	00	00	00	00	00	136791.975121	0
15	40	08.583955322349	000	00	00	00	00	00	136791.853541	0
15	40	08.590954286919	000	00	00	00	00	00	136792.095543	0
15	40	08.591954704207	000	00	00	00	00	00	136791.915189	0
15	40	08.600955423819	000	00	00	00	00	00	136792.175934	0
15	40	08.601954198872	000	00	00	00	00	00	136791.844055	0
15	40	08.606954692688	000	00	00	00	00	00	136791.948027	0
15	40	08.608955365467	000	00	00	00	00	00	136791.949407	0
15	40	08.620955072685	000	00	00	00	00	00	136792.039673	0
15	40	08.626954353917	000	00	00	00	00	00	136792.173914	0
15	40	08.628954939639	000	00	00	00	00	00	136791.825290	0
15	40	08.634954121466	000	00	00	00	00	00	136791.904067	0
15	40	08.635954165467	000	00	00	00	00	00	136792.114793	0
15	40	08.637954825805	000	00	00	00	00	00	136791.955418	0
15	40	08.638955230592	000	00	00	00	00	00	136791.867428	0
15	40	08.639955610597	000	00	00	00	00	00	136791.959207	0
15	40	08.643955450687	000	00	00	00	00	00	136791.895306	0
15	40	08.645954531079	000	00	00	00	00	00	136792.041534	0
15	40	08.655954324306	000	00	00	00	00	00	136792.089237	0
15	40	08.666954422937	000	00	00	00	00	00	136791.805693	0
15	40	08.680955673575	000	00	00	00	00	00	136792.115523	0
15	40	08.688955192200	000	00	00	00	00	00	136792.066136	0
15	40	08.691954714835	000	00	00	00	00	00	136791.814254	0
15	40	08.696954524312	000	00	00	00	00	00	136791.836812	0
15	40	08.698955134932	000	00	00	00	00	00	136791.970952	0
15	40	08.704954702400	000	00	00	00	00	00	136792.161915	0
15	40	08.707954212441	000	00	00	00	00	00	136791.783704	0
15	40	08.715955497646	000	00	00	00	00	00	136791.920581	0
15	40	08.719955076529	000	00	00	00	00	00	136792.009972	0
15	40	08.721954169392	000	00	00	00	00	00	136791.972347	0
15	40	08.730954403865	000	00	00	00	00	00	136791.861471	0
15	40	08.731954758819	000	00	00	00	00	00	136791.918800	0
15	40	08.733955394360	000	00	00	00	00	00	136791.844932	0
15	40	08.734954069922	000	00	00	00	00	00	136792.154437	0
15	40	08.746955257448	000	00	00	00	00	00	136791.977021	0
15	40	08.748954213377	000	00	00	00	00	00	136791.950731	0
15	40	08.750955321564	000	00	00	00	00	00	136791.921920	0
15	40	08.756954764642	000	00	00	00	00	00	136792.042462	0
15	40	08.763955694791	000	00	00	00	00	00	136792.016952	0
15	40	08.764954333084	000	00	00	00	00	00	136792.094580	0
15	40	08.766955254636	000	00	00	00	00	00	136791.875265	0
15	40	08.767955609677	000	00	00	00	00	00	136791.952422	0
15	40	08.772954336870	000	00	00	00	00	00	136791.814143	0
15	40	08.777954681369	000	00	00	00	00	00	136791.992481	0
15	40	08.778955173177	000	00	00	00	00	00	136791.830921	0
15	40	08.779954234400	000	00	00	00	00	00	136792.086360	0
15	40	08.780954601956	000	00	00	00	00	00	136791.824135	0
15	40	08.784954578965	000	00	00	00	00	00	136791.951394	0
15	40	08.788954493917	000	00	00	00	00	00	136791.894469	0
15	40	08.799954766582	000	00	00	00	00	00	136792.181391	0
15	40	08.804955123574	000	00	00	00	00	00	136792.087237	0
15	40	08.808955175271	000	00	00	00	00	00	136791.935697	0
15	40	08.809955443176	000	00	00	00	00	00	136791.816022	0
15	40	08.811954623183	000	00	00	00	00	00	136792.099634	0
15	40	08.812955052781	000	00	00	00	00	00	136792.016870	0
15	40	08.813955382888	000	00	00	00	00	00	136791.847118	0
15	40	08.821955162741	000	00	00	00	00	00	136792.096757	0
15	40	08.824954735130	000	00	00	00	00	00	136792.006351	0
15	40	08.825955189590	000	00	00	00	00	00	136791.929555	0
15	40	08.836954765662	000	00	00	00	00	00	136792.181294	0
15	40	08.839954201081	000	00	00	00	00	00	136792.049836	0
15	40	08.841954973279	000	00	00	00	00	00	136791.981948	0
15	40	08.842955291082	000	00	00	00	00	00	136791.924554	0
15	40	08.844954396292	000	00	00	00	00	00	136792.001539	0
15	40	08.845954813572	000	00	00	00	00	00	136792.059820	0
15	40	08.850955319831	000	00	00	00	00	00	136792.012268	0
15	40	08.851955662394	000	00	00	00	00	00	136791.889035	0
15	40	08.861954460350	000	00	00	00	00	00	136792.160519	0
15	40	08.876954623083	000	00	00	00	00	00	136791.850255	0
15	40	08.877954953234	000	00	00	00	00	00	136791.866977	0
15	40	08.878955345659	000	00	00	00	00	00	136791.926290	0
15	40	08.887954149490	000	00	00	00	00	00	136792.078998	0
15	40	08.893954662344	000	00	00	00	00	00	136791.867005	0
15	40	08.895955509259	000	00	00	00	00	00	136792.010646	0
15	40	08.899954963817	000	00	00	00	00	00	136792.000949	0
15	40	08.912955050830	000	00	00	00	00	00	136791.963937	0
15	40	08.915954349439	000	00	00	00	00	00	136792.071465	0
15	40	08.917955084355	000	00	00	00	00	00	136791.952903	0
15	40	08.922954744550	000	00	00	00	00	00	136792.117195	0
15	40	08.924955504452	000	00	00	00	00	00	136791.852960	0
15	40	08.928954983814	000	00	00	00	00	00	136792.157151	0
15	40	08.933955216431	000	00	00	00	00	00	136791.829460	0
15	40	08.948955565560	000	00	00	00	00	00	136791.833682	0
15	40	08.953955648816	000	00	00	00	00	00	136791.857379	0
15	40	08.954954423818	000	00	00	00	00	00	136792.049880	0
15	40	08.956955233378	000	00	00	00	00	00	136791.800986	0
15	40	08.957955551130	000	00	00	00	00	00	136792.161331	0
15	40	08.969954860113	000	00	00	00	00	00	136792.119030	0
15	40	08.980955493571	000	00	00	00	00	00	136791.990127	0
15	40	08.987954532793	000	00	00	00	00	00	136791.842946	0
15	40	08.988954875371	000	00	00	00	00	00	136792.069401	0
15	40	08.992954454305	000	00	00	00	00	00	136792.034737	0
15	40	09.008954810211	000	00	00	00	00	00	136791.928371	0
15	40	09.012954936581	000	00	00	00	00	00	136792.065933	0
15	40	09.015953986192	000	00	00	00	00	00	136791.847041	0
15	40	09.021955494354	000	00	00	00	00	00	136791.949959	0
15	40	09.026954482833	000	00	00	00	00	00	136792.024681	0
15	40	09.031955188133	000	00	00	00	00	00	136791.792179	0
15	40	09.032955020593	000	00	00	00	00	00	136791.944734	0
15	40	09.053955061609	000	00	00	00	00	00	136792.138584	0
15	40	09.055955037598	000	00	00	00	00	00	136791.811705	0
15	40	09.056954932399	000	00	00	00	00	00	136792.066744	0
15	40	09.069954733233	000	00	00	00	00	00	136791.971788	0
15	40	09.070954715127	000	00	00	00	00	00	136791.931679	0
15	40	09.075954773427	000	00	00	00	00	00	136791.895413	0
15	40	09.079954862347	000	00	00	00	00	00	136791.990115	0
15	40	09.080955080542	000	00	00	00	00	00	136792.040013	0
15	40	09.087955562783	000	00	00	00	00	00	136791.955230	0
15	40	09.092955123575	000	00	00	00	00	00	136792.163274	0
15	40	09.093955092940	000	00	00	00	00	00	136792.118798	0
15	40	09.111955176144	000	00	00	00	00	00	136792.063966	0
15	40	09.114955308185	000	00	00	00	00	00	136791.938978	0
15	40	09.115955364643	000	00	00	00	00	00	136792.025666	0
15	40	09.130954084161	000	00	00	00	00	00	136791.987626	0
15	40	09.137955001810	000	00	00	00	00	00	136791.995914	0
15	40	09.139954977793	000	00	00	00	00	00	136791.919469	0
15	40	09.148955523327	000	00	00	00	00	00	136791.991085	0
15	40	09.162955592154	000	00	00	00	00	00	136792.087605	0
15	40	09.166954051419	000	00	00	00	00	00	136792.087521	0
15	40	09.169954681172	000	00	00	00	00	00	136792.137877	0
15	40	09.177954062834	000	00	00	00	00	00	136792.086822	0
15	40	09.181954798725	000	00	00	00	00	00	136791.943424	0
15	40	09.184955254153	000	00	00	00	00	00	136792.109953	0
15	40	09.187953992885	000	00	00	00	00	00	136791.918079	0
15	40	09.195955340358	000	00	00	00	00	00	136791.844566	0
15	40	09.196955620646	000	00	00	00	00	00	136792.145901	0
15	40	09.202954715372	000	00	00	00	00	00	136791.919351	0
15	40	09.204955164118	000	00	00	00	00	00	136791.889836	0
15	40	09.211954962200	000	00	00	00	00	00	136791.956789	0
15	40	09.214955554547	000	00	00	00	00	00	136791.841955	0
15	40	09.219955102788	000	00	00	00	00	00	136791.956610	0
15	40	09.222954003177	000	00	00	00	00	00	136792.166575	0
15	40	09.227954409973	000	00	00	00	00	00	136792.417389	0
15	40	09.229954622395	000	00	00	00	00	00	136792.132781	0
15	40	09.240954073815	000	00	00	00	00	00	136792.094360	0
15	40	09.246954462389	000	00	00	00	00	00	136792.025434	0
15	40	09.254954864307	000	00	00	00	00	00	136791.864125	0
15	40	09.255955219305	000	00	00	00	00	00	136791.884391	0
15	40	09.262955465318	000	00	00	00	00	00	136791.812405	0
15	40	09.264954483377	000	00	00	00	00	00	136792.178980	0
15	40	09.266954944644	000	00	00	00	00	00	136792.174552	0
15	40	09.268955567597	000	00	00	00	00	00	136791.803574	0
15	40	09.269954317744	000	00	00	00	00	00	136792.096565	0
15	40	09.279954384736	000	00	00	00	00	00	136792.077405	0
15	40	09.284954082294	000	00	00	00	00	00	136791.956948	0
15	40	09.294955492842	000	00	00	00	00	00	136791.956957	0
15	40	09.301954444883	000	00	00	00	00	00	136791.891564	0
15	40	09.303954694646	000	00	00	00	00	00	136792.003842	0
15	40	09.307954372984	000	00	00	00	00	00	136792.003307	0
15	40	09.312954107983	000	00	00	00	00	00	136792.101967	0
15	40	09.313954338628	000	00	00	00	00	00	136791.942598	0
15	40	09.316955005612	000	00	00	00	00	00	136791.793076	0
15	40	09.326954674405	000	00	00	00	00	00	136792.144841	0
15	40	09.327954930021	000	00	00	00	00	00	136791.870390	0
15	40	09.332954565325	000	00	00	00	00	00	136791.811430	0
15	40	09.335955033181	000	00	00	00	00	00	136791.976064	0
15	40	09.340954332642	000	00	00	00	00	00	136791.799448	0
15	40	09.341954650401	000	00	00	00	00	00	136791.957629	0
15	40	09.348955319307	000	00	00	00	00	00	136791.958001	0
15	40	09.351954792000	000	00	00	00	00	00	136791.957848	0
15	40	09.353955489634	000	00	00	00	00	00	136791.854626	0
15	40	09.363955494351	000	00	00	00	00	00	136791.870718	0
15	40	09.365954537403	000	00	00	00	00	00	136791.959302	0
15	40	09.374954709638	000	00	00	00	00	00	136791.829761	0
15	40	09.396955503718	000	00	00	00	00	00	136792.053951	0
15	40	09.397955597546	000	00	00	00	00	00	136792.019255	0
15	40	09.403954779256	000	00	00	00	00	00	136791.925005	0
15	40	09.409955329487	000	00	00	00	00	00	136792.168947	0
15	40	09.416955015513	000	00	00	00	00	00	136791.812771	0
15	40	09.417955295954	000	00	00	00	00	00	136791.886714	0
15	40	09.419954401179	000	00	00	00	00	00	136792.001124	0
15	40	09.423955634738	000	00	00	00	00	00	136791.952167	0
15	40	09.424954360024	000	00	00	00	00	00	136792.022696	0
15	40	09.436955323676	000	00	00	00	00	00	136792.012315	0
15	40	09.438954192396	000	00	00	00	00	00	136792.062478	0
15	40	09.443954412498	000	00	00	00	00	00	136791.892884	0
15	40	09.445954985757	000	00	00	00	00	00	136792.129772	0
15	40	09.456955382790	000	00	00	00	00	00	136792.054112	0
15	40	09.460954663133	000	00	00	00	00	00	136791.845857	0
15	40	09.478955206672	000	00	00	00	00	00	136792.160846	0
15	40	09.482954462052	000	00	00	00	00	00	136791.863125	0
15	40	09.484954836240	000	00	00	00	00	00	136792.155956	0
15	40	09.494955189395	000	00	00	00	00	00	136791.896950	0
15	40	09.497954301325	000	00	00	00	00	00	136791.869184	0
15	40	09.500954794159	000	00	00	00	00	00	136791.922790	0
15	40	09.507955164452	000	00	00	00	00	00	136792.000216	0
15	40	09.513955403621	000	00	00	00	00	00	136792.075112	0
15	40	09.516955237064	000	00	00	00	00	00	136791.943705	0
15	40	09.517955542346	000	00	00	00	00	00	136792.189330	0
15	40	09.518954155661	000	00	00	00	00	00	136791.791554	0
15	40	09.523955669581	000	00	00	00	00	00	136791.875183	0
15	40	09.528955541369	000	00	00	00	00	00	136791.837213	0
15	40	09.533955699211	000	00	00	00	00	00	136792.134685	0
15	40	09.534954312447	000	00	00	00	00	00	136791.959810	0
15	40	09.543955604357	000	00	00	00	00	00	136791.930470	0
15	40	09.547955295275	000	00	00	00	00	00	136792.107749	0
15	40	09.552955191910	000	00	00	00	00	00	136792.186933	0
15	40	09.554954234882	000	00	00	00	00	00	136792.149578	0
15	40	09.555954552590	000	00	00	00	00	00	136791.873499	0
15	40	09.562955146772	000	00	00	00	00	00	136791.861969	0
15	40	09.564954202149	000	00	00	00	00	00	136791.894094	0
15	40	09.572955462587	000	00	00	00	00	00	136792.068579	0
15	40	09.573954100801	000	00	00	00	00	00	136792.084789	0
15	40	09.574954393574	000	00	00	00	00	00	136792.163384	0
15	40	09.577955296969	000	00	00	00	00	00	136791.842025	0
15	40	09.586954934159	000	00	00	00	00	00	136791.960303	0
15	40	09.589954668132	000	00	00	00	00	00	136791.998214	0
15	40	09.591955191565	000	00	00	00	00	00	136792.082022	0
15	40	09.597955704354	000	00	00	00	00	00	136792.074946	0
15	40	09.601955382786	000	00	00	00	00	00	136792.174525	0
15	40	09.602955650786	000	00	00	00	00	00	136791.945713	0
15	40	09.608955243180	000	00	00	00	00	00	136792.023624	0
15	40	09.613955438283	000	00	00	00	00	00	136791.822995	0
15	40	09.615954381807	000	00	00	00	00	00	136791.876121	0
15	40	09.619955565569	000	00	00	00	00	00	136791.873422	0
15	40	09.632954595130	000	00	00	00	00	00	136792.137328	0
15	40	09.635955535807	000	00	00	00	00	00	136791.877116	0
15	40	09.637954728089	000	00	00	00	00	00	136792.067599	0
15	40	09.638955083028	000	00	00	00	00	00	136791.794227	0
15	40	09.639955363476	000	00	00	00	00	00	136791.793935	0
15	40	09.641954331855	000	00	00	00	00	00	136791.996020	0
15	40	09.642954637158	000	00	00	00	00	00	136791.986945	0
15	40	09.643954967258	000	00	00	00	00	00	136791.890924	0
15	40	09.658954482882	000	00	00	00	00	00	136791.812444	0
15	40	09.675955442784	000	00	00	00	00	00	136792.009157	0
15	40	09.677954373816	000	00	00	00	00	00	136791.961661	0
15	40	09.678954629308	000	00	00	00	00	00	136791.929231	0
15	40	09.680955264739	000	00	00	00	00	00	136791.924658	0
15	40	09.681955532695	000	00	00	00	00	00	136792.052531	0
15	40	09.683954662731	000	00	00	00	00	00	136791.934735	0
15	40	09.685955472392	000	00	00	00	00	00	136791.913851	0
15	40	09.688954994934	000	00	00	00	00	00	136792.064821	0
15	40	09.691954604445	000	00	00	00	00	00	136792.185460	0
15	40	09.692954909733	000	00	00	00	00	00	136791.896866	0
15	40	09.694955644540	000	00	00	00	00	00	136792.116483	0
15	40	09.699954583230	000	00	00	00	00	00	136791.886062	0
15	40	09.709955172832	000	00	00	00	00	00	136791.842697	0
15	40	09.717954940359	000	00	00	00	00	00	136792.189999	0
15	40	09.719955700166	000	00	00	00	00	00	136792.152754	0
15	40	09.727955218768	000	00	00	00	00	00	136792.060626	0
15	40	09.749954843668	000	00	00	00	00	00	136792.071304	0
15	40	09.754954852295	000	00	00	00	00	00	136791.937156	0
15	40	09.770955282889	000	00	00	00	00	00	136791.912090	0
15	40	09.775955490601	000	00	00	00	00	00	136792.158548	0
15	40	09.778954888570	000	00	00	00	00	00	136791.820426	0
15	40	09.787954376625	000	00	00	00	00	00	136791.963478	0
15	40	09.789955074251	000	00	00	00	00	00	136791.906111	0
15	40	09.791954154593	000	00	00	00	00	00	136792.109512	0
15	40	09.792954559445	000	00	00	00	00	00	136791.804096	0
15	40	09.802954389968	000	00	00	00	00	00	136792.138721	0
15	40	09.803954869436	000	00	00	00	00	00	136792.112758	0
15	40	09.812955489630	000	00	00	00	00	00	136791.861086	0
15	40	09.817954440747	000	00	00	00	00	00	136792.060121	0
15	40	09.829954745081	000	00	00	00	00	00	136792.171367	0
15	40	09.833954983333	000	00	00	00	00	00	136791.928052	0
15	40	09.835954312453	000	00	00	00	00	00	136792.184196	0
15	40	09.841955435026	000	00	00	00	00	00	136791.913864	0
15	40	09.846954498084	000	00	00	00	00	00	136792.043763	0
15	40	09.854954464638	000	00	00	00	00	00	136791.989675	0
15	40	09.857954422536	000	00	00	00	00	00	136792.124012	0
15	40	09.870954870450	000	00	00	00	00	00	136791.818244	0
15	40	09.874954946870	000	00	00	00	00	00	136791.806774	0
15	40	09.877955153570	000	00	00	00	00	00	136792.091755	0
15	40	09.887954262638	000	00	00	00	00	00	136791.926659	0
15	40	09.893954738283	000	00	00	00	00	00	136791.975776	0
15	40	09.900954212833	000	00	00	00	00	00	136791.871832	0
15	40	09.904954102742	000	00	00	00	00	00	136791.871316	0
15	40	09.906954937258	000	00	00	00	00	00	136792.112089	0
15	40	09.914955264641	000	00	00	00	00	00	136792.134346	0
15	40	09.917954799588	000	00	00	00	00	00	136792.046201	0
15	40	09.918955191904	000	00	00	00	00	00	136791.986683	0
15	40	09.925954977552	000	00	00	00	00	00	136791.977220	0
15	40	09.926955382296	000	00	00	00	00	00	136792.059499	0
15	40	09.927954194696	000	00	00	00	00	00	136792.154857	0
15	40	09.928954487550	000	00	00	00	00	00	136792.038188	0
15	40	09.933954968867	000	00	00	00	00	00	136792.000126	0
15	40	09.937955070258	000	00	00	00	00	00	136792.166031	0
15	40	09.940954617596	000	00	00	00	00	00	136792.010990	0
15	40	09.947954166913	000	00	00	00	00	00	136792.013237	0
15	40	09.948954447347	000	00	00	00	00	00	136792.144857	0
15	40	09.949954988922	000	00	00	00	00	00	136792.073797	0
15	40	09.951954168871	000	00	00	00	00	00	136791.828648	0
15	40	09.952954561180	000	00	00	00	00	00	136791.883800	0
15	40	09.955954071178	000	00	00	00	00	00	136791.965421	0
15	40	09.956954413770	000	00	00	00	00	00	136792.094108	0
15	40	09.974954248180	000	00	00	00	00	00	136792.033300	0
15	40	09.984955534259	000	00	00	00	00	00	136792.174788	0
15	40	09.992954928573	000	00	00	00	00	00	136792.054967	0
15	40	09.997955161038	000	00	00	00	00	00	136791.818310	0
15	40	09.998955652831	000	00	00	00	00	00	136791.989783	0
15	40	10.013954559065	000	00	00	00	00	00	136791.876668	0
15	40	10.014954092992	000	00	00	00	00	00	136792.083258	0
15	40	10.025954875753	000	00	00	00	00	00	136792.159425	0
15	40	10.029954143676	000	00	00	00	00	00	136791.894610	0
15	40	10.030955469112	000	00	00	00	00	00	136791.966217	0
15	40	10.031955264305	000	00	00	00	00	00	136791.904688	0
15	40	10.036954625997	000	00	00	00	00	00	136791.884916	0
15	40	10.182954658034	000	00	00	00	00	00	136792.163860	0
15	40	10.194955335704	000	00	00	00	00	00	136792.169824	0
15	40	10.197954559488	000	00	00	00	00	00	136792.130822	0
15	40	10.199955020791	000	00	00	00	00	00	136791.979868	0
15	40	10.202955414061	000	00	00	00	00	00	136792.085338	0
15	40	10.205954302059	000	00	00	00	00	00	136791.817846	0
15	40	10.357954573723	000	00	00	00	00	00	136792.032518	0
15	40	10.361954227301	000	00	00	00	00	00	136792.090719	0
15	40	10.363954924935	000	00	00	00	00	00	136791.921815	0
15	40	10.377954521035	000	00	00	00	00	00	136792.001322	0
15	40	10.378954913380	000	00	00	00	00	00	136791.890314	0
15	40	10.379955318138	000	00	00	00	00	00	136791.978361	0
15	40	10.384955202346	000	00	00	00	00	00	136792.068414	0
15	40	10.385955532547	000	00	00	00	00	00	136792.013492	0
15	40	10.393955013911	000	00	00	00	00	00	136791.983709	0
15	40	10.405955305709	000	00	00	00	00	00	136792.072016	0
15	40	10.410955152642	000	00	00	00	00	00	136791.888025	0
15	40	10.416954396627	000	00	00	00	00	00	136792.161758	0
15	40	10.421954342943	000	00	00	00	00	00	136792.129570	0
15	40	10.428954862589	000	00	00	00	00	00	136792.186150	0
15	40	10.429955142936	000	00	00	00	00	00	136792.034685	0
15	40	10.433954883622	000	00	00	00	00	00	136792.188793	0
15	40	10.439955023277	000	00	00	00	00	00	136791.980312	0
15	40	10.440955415703	000	00	00	00	00	00	136792.164557	0
15	40	10.446954249106	000	00	00	00	00	00	136792.004379	0
15	40	10.451954133336	000	00	00	00	00	00	136791.854234	0
15	40	10.466954432784	000	00	00	00	00	00	136791.971935	0
15	40	10.467954762986	000	00	00	00	00	00	136792.150302	0
15	40	10.468955192693	000	00	00	00	00	00	136791.947260	0
15	40	10.485954236574	000	00	00	00	00	00	136792.020784	0
15	40	10.489955457742	000	00	00	00	00	00	136792.038756	0
15	40	10.492954470064	000	00	00	00	00	00	136791.972034	0
15	40	10.644955314063	000	00	00	00	00	00	136791.864522	0
15	40	10.652954633719	000	00	00	00	00	00	136792.096241	0
15	40	10.654955654834	000	00	00	00	00	00	136792.178756	0
15	40	10.657955612638	000	00	00	00	00	00	136792.060288	0
15	40	10.664954452783	000	00	00	00	00	00	136791.985654	0
15	40	10.667954497745	000	00	00	00	00	00	136791.863886	0
15	40	10.669955543774	000	00	00	00	00	00	136791.896189	0
15	40	10.680954584888	000	00	00	00	00	00	136791.855014	0
15	40	10.684954089113	000	00	00	00	00	00	136792.184578	0
15	40	10.686955122590	000	00	00	00	00	00	136792.134010	0
15	40	10.688954563717	000	00	00	00	00	00	136792.010441	0
15	40	10.711954842147	000	00	00	00	00	00	136791.975315	0
15	40	10.712955334064	000	00	00	00	00	00	136792.028086	0
15	40	10.719955281369	000	00	00	00	00	00	136792.110316	0
15	40	10.720954143479	000	00	00	00	00	00	136791.983631	0
15	40	10.728954931132	000	00	00	00	00	00	136792.150248	0
15	40	10.730954583720	000	00	00	00	00	00	136792.039560	0
15	40	10.739954444834	000	00	00	00	00	00	136791.808458	0
15	40	10.758955455458	000	00	00	00	00	00	136791.976172	0
15	40	10.761955413327	000	00	00	00	00	00	136791.938418	0
15	40	10.768954166437	000	00	00	00	00	00	136792.154129	0
15	40	10.771954634351	000	00	00	00	00	00	136792.031839	0
15	40	10.780955241906	000	00	00	00	00	00	136792.024038	0
15	40	10.796954304213	000	00	00	00	00	00	136791.839633	0
15	40	10.806954756728	000	00	00	00	00	00	136792.150381	0
15	40	10.808955553912	000	00	00	00	00	00	136792.194677	0
15	40	10.848954863861	000	00	00	00	00	00	136791.977317	0
15	40	10.851954373866	000	00	00	00	00	00	136792.200654	0
15	40	10.865955126967	000	00	00	00	00	00	136791.889989	0
15	40	10.867954232148	000	00	00	00	00	00	136791.932372	0
15	40	10.874955274354	000	00	00	00	00	00	136791.826005	0
15	40	10.875954733579	000	00	00	00	00	00	136791.911601	0
15	40	10.878955325999	000	00	00	00	00	00	136792.017129	0
15	40	10.884954420646	000	00	00	00	00	00	136792.018294	0
15	40	10.892954212883	000	00	00	00	00	00	136792.045757	0
15	40	10.903955207112	000	00	00	00	00	00	136792.094475	0
15	40	10.911955024400	000	00	00	00	00	00	136792.015658	0
15	40	10.912955329586	000	00	00	00	00	00	136792.009105	0
15	40	10.917955661615	000	00	00	00	00	00	136791.859612	0
15	40	10.921954083475	000	00	00	00	00	00	136791.821852	0
15	40	10.935954139881	000	00	00	00	00	00	136791.934072	0
15	40	10.939955410744	000	00	00	00	00	00	136791.808352	0
15	40	10.949955353230	000	00	00	00	00	00	136791.851843	0
15	40	10.952955000168	000	00	00	00	00	00	136792.063372	0
15	40	10.954954279434	000	00	00	00	00	00	136792.158949	0
15	40	10.959954113867	000	00	00	00	00	00	136792.045677	0
15	40	10.964954358773	000	00	00	00	00	00	136791.873843	0
15	40	10.965954589490	000	00	00	00	00	00	136792.190464	0
15	40	10.969954404740	000	00	00	00	00	00	136792.113948	0
15	40	10.970954896577	000	00	00	00	00	00	136791.976600	0
15	40	10.972955581812	000	00	00	00	00	00	136791.980804	0
15	40	10.973954468769	000	00	00	00	00	00	136791.852238	0
15	40	10.976955596096	000	00	00	00	00	00	136792.152698	0
15	40	10.980955535757	000	00	00	00	00	00	136791.976082	0
15	40	10.983955045806	000	00	00	00	00	00	136792.013288	0
15	40	10.989954177792	000	00	00	00	00	00	136792.065337	0
15	40	10.999955401661	000	00	00	00	00	00	136792.193561	0
15	40	11.001954382446	000	00	00	00	00	00	136791.903134	0
15	40	11.006954913573	000	00	00	00	00	00	136791.927092	0
15	40	11.014953909784	000	00	00	00	00	00	136792.178096	0
15	40	11.016955167113	000	00	00	00	00	00	136791.924624	0
15	40	11.020954211082	000	00	00	00	00	00	136792.011018	0
15	40	11.021954080934	000	00	00	00	00	00	136792.032809	0
15	40	11.030954327791	000	00	00	00	00	00	136792.021452	0
15	40	11.040954158336	000	00	00	00	00	00	136792.193202	0
15	40	11.042954184108	000	00	00	00	00	00	136791.885337	0
15	40	11.054955433865	000	00	00	00	00	00	136791.980032	0
15	40	11.055955428179	000	00	00	00	00	00	136791.972331	0
15	40	11.057953911375	000	00	00	00	00	00	136792.171135	0
15	40	11.066955464543	000	00	00	00	00	00	136791.894346	0
15	40	11.073954354353	000	00	00	00	00	00	136791.856665	0
15	40	11.074954423377	000	00	00	00	00	00	136792.028821	0
15	40	11.078954611709	000	00	00	00	00	00	136791.998707	0
15	40	11.086954627986	000	00	00	00	00	00	136791.937954	0
15	40	11.092955140935	000	00	00	00	00	00	136792.123834	0
15	40	11.107954768573	000	00	00	00	00	00	136792.118026	0
15	40	11.111954932152	000	00	00	00	00	00	136792.199273	0
15	40	11.114954852688	000	00	00	00	00	00	136791.838952	0
15	40	11.124954247840	000	00	00	00	00	00	136792.112971	0
15	40	11.126954510124	000	00	00	00	00	00	136792.063932	0
15	40	11.128954884305	000	00	00	00	00	00	136792.163418	0
15	40	11.133954544450	000	00	00	00	00	00	136792.186512	0
15	40	11.137955230595	000	00	00	00	00	00	136792.201197	0
15	40	11.156954486971	000	00	00	00	00	00	136792.190445	0
15	40	11.165955082004	000	00	00	00	00	00	136791.953477	0
15	40	11.169954138524	000	00	00	00	00	00	136791.988324	0
15	40	11.170954257155	000	00	00	00	00	00	136791.981428	0
15	40	11.179955213134	000	00	00	00	00	00	136791.829896	0
[truncated: 13,407 more rows]
