# Supplementary material for: An efficient real-time signal processing method for satellite laser ranging
Source: PLoS One. 2024 Dec 20;19(12):e0315375. doi: 10.1371/journal.pone.0315375 (PMC11661637; doi:10.1371/journal.pone.0315375)
Supplement: S3 File — (TXT) [file pone.0315375.s003.txt]

  15:39:59 285:04:42  46:21:07 0136791.82877 -000048.7 -000000.6  0.000000
  15:40:00 285:03:53  46:21:07 0136791.82904 -000048.7 -000000.7  0.000001
  15:40:01 285:03:05  46:21:06 0136791.83047 -000048.7 -000000.7  0.000002
  15:40:02 285:02:16  46:21:05 0136791.83306 -000048.7 -000000.7  0.000003
  15:40:03 285:01:27  46:21:04 0136791.83682 -000048.7 -000000.7  0.000004
  15:40:04 285:00:39  46:21:04 0136791.84172 -000048.7 -000000.7  0.000005
  15:40:05 284:59:50  46:21:03 0136791.84779 -000048.7 -000000.7  0.000007
  15:40:06 284:59:01  46:21:02 0136791.85502 -000048.7 -000000.7  0.000008
  15:40:07 284:58:13  46:21:02 0136791.86341 -000048.7 -000000.7  0.000009
  15:40:08 284:57:24  46:21:01 0136791.87296 -000048.7 -000000.7  0.000010
  15:40:09 284:56:35  46:21:00 0136791.88366 -000048.7 -000000.8  0.000011
  15:40:10 284:55:46  46:20:59 0136791.89553 -000048.7 -000000.8  0.000012
  15:40:11 284:54:58  46:20:59 0136791.90855 -000048.7 -000000.8  0.000014
  15:40:12 284:54:09  46:20:58 0136791.92273 -000048.7 -000000.8  0.000015
  15:40:13 284:53:20  46:20:57 0136791.93808 -000048.7 -000000.8  0.000016
  15:40:14 284:52:32  46:20:56 0136791.95458 -000048.7 -000000.8  0.000017
  15:40:15 284:51:43  46:20:55 0136791.97224 -000048.7 -000000.8  0.000018
  15:40:16 284:50:54  46:20:55 0136791.99106 -000048.7 -000000.8  0.000019
  15:40:17 284:50:06  46:20:54 0136792.01104 -000048.7 -000000.8  0.000021
  15:40:18 284:49:17  46:20:53 0136792.03218 -000048.7 -000000.8  0.000022
  15:40:19 284:48:28  46:20:52 0136792.05448 -000048.7 -000000.9  0.000023
  15:40:20 284:47:40  46:20:51 0136792.07793 -000048.7 -000000.9  0.000024
  15:40:21 284:46:51  46:20:50 0136792.10255 -000048.7 -000000.9  0.000025
  15:40:22 284:46:02  46:20:49 0136792.12833 -000048.7 -000000.9  0.000026
  15:40:23 284:45:13  46:20:49 0136792.15526 -000048.7 -000000.9  0.000028
  15:40:24 284:44:25  46:20:48 0136792.18335 -000048.7 -000000.9  0.000029
  15:40:25 284:43:36  46:20:47 0136792.21261 -000048.7 -000000.9  0.000030
  15:40:26 284:42:47  46:20:46 0136792.24302 -000048.7 -000000.9  0.000031
  15:40:27 284:41:59  46:20:45 0136792.27459 -000048.7 -000000.9  0.000032
  15:40:28 284:41:10  46:20:44 0136792.30732 -000048.7 -000000.9  0.000033
  15:40:29 284:40:21  46:20:43 0136792.34121 -000048.7 -000001.0  0.000034
  15:40:30 284:39:33  46:20:42 0136792.37626 -000048.7 -000001.0  0.000036
  15:40:31 284:38:44  46:20:41 0136792.41247 -000048.7 -000001.0  0.000037
  15:40:32 284:37:55  46:20:40 0136792.44983 -000048.7 -000001.0  0.000038
  15:40:33 284:37:06  46:20:39 0136792.48836 -000048.7 -000001.0  0.000039
  15:40:34 284:36:18  46:20:38 0136792.52804 -000048.7 -000001.0  0.000040
  15:40:35 284:35:29  46:20:37 0136792.56889 -000048.7 -000001.0  0.000041
  15:40:36 284:34:40  46:20:36 0136792.61089 -000048.7 -000001.0  0.000043
  15:40:37 284:33:52  46:20:35 0136792.65405 -000048.7 -000001.0  0.000044
  15:40:38 284:33:03  46:20:34 0136792.69837 -000048.7 -000001.0  0.000045
  15:40:39 284:32:14  46:20:33 0136792.74385 -000048.7 -000001.1  0.000046
  15:40:40 284:31:25  46:20:32 0136792.79049 -000048.7 -000001.1  0.000047
  15:40:41 284:30:37  46:20:31 0136792.83829 -000048.7 -000001.1  0.000048
  15:40:42 284:29:48  46:20:30 0136792.88725 -000048.7 -000001.1  0.000050
  15:40:43 284:28:59  46:20:29 0136792.93737 -000048.7 -000001.1  0.000051
  15:40:44 284:28:11  46:20:28 0136792.98864 -000048.7 -000001.1  0.000052
  15:40:45 284:27:22  46:20:26 0136793.04108 -000048.7 -000001.1  0.000053
  15:40:46 284:26:33  46:20:25 0136793.09467 -000048.7 -000001.1  0.000054
  15:40:47 284:25:45  46:20:24 0136793.14942 -000048.7 -000001.1  0.000055
  15:40:48 284:24:56  46:20:23 0136793.20534 -000048.7 -000001.1  0.000056
  15:40:49 284:24:07  46:20:22 0136793.26241 -000048.7 -000001.2  0.000058
  15:40:50 284:23:18  46:20:21 0136793.32064 -000048.7 -000001.2  0.000059
  15:40:51 284:22:30  46:20:20 0136793.38003 -000048.7 -000001.2  0.000060
  15:40:52 284:21:41  46:20:18 0136793.44057 -000048.7 -000001.2  0.000061
  15:40:53 284:20:52  46:20:17 0136793.50228 -000048.7 -000001.2  0.000062
  15:40:54 284:20:03  46:20:16 0136793.56515 -000048.7 -000001.2  0.000063
  15:40:55 284:19:15  46:20:15 0136793.62917 -000048.7 -000001.2  0.000065
  15:40:56 284:18:26  46:20:14 0136793.69436 -000048.7 -000001.2  0.000066
  15:40:57 284:17:37  46:20:12 0136793.76070 -000048.7 -000001.2  0.000067
  15:40:58 284:16:49  46:20:11 0136793.82820 -000048.7 -000001.2  0.000068
  15:40:59 284:16:00  46:20:10 0136793.89686 -000048.7 -000001.3  0.000069
  15:41:00 284:15:11  46:20:09 0136793.96668 -000048.7 -000001.3  0.000070
  15:41:01 284:14:23  46:20:07 0136794.03766 -000048.7 -000001.3  0.000072
  15:41:02 284:13:34  46:20:06 0136794.10980 -000048.7 -000001.3  0.000073
  15:41:03 284:12:45  46:20:05 0136794.18309 -000048.7 -000001.3  0.000074
  15:41:04 284:11:57  46:20:04 0136794.25755 -000048.7 -000001.3  0.000075
  15:41:05 284:11:08  46:20:02 0136794.33316 -000048.7 -000001.3  0.000076
  15:41:06 284:10:19  46:20:01 0136794.40994 -000048.7 -000001.3  0.000077
  15:41:07 284:09:30  46:20:00 0136794.48787 -000048.7 -000001.3  0.000079
  15:41:08 284:08:42  46:19:58 0136794.56696 -000048.7 -000001.3  0.000080
  15:41:09 284:07:53  46:19:57 0136794.64721 -000048.7 -000001.4  0.000081
  15:41:10 284:07:04  46:19:56 0136794.72862 -000048.7 -000001.4  0.000082
  15:41:11 284:06:16  46:19:54 0136794.81119 -000048.7 -000001.4  0.000083
  15:41:12 284:05:27  46:19:53 0136794.89491 -000048.7 -000001.4  0.000084
  15:41:13 284:04:38  46:19:51 0136794.97980 -000048.7 -000001.4  0.000085
  15:41:14 284:03:49  46:19:50 0136795.06584 -000048.7 -000001.4  0.000087
  15:41:15 284:03:01  46:19:49 0136795.15305 -000048.7 -000001.4  0.000088
  15:41:16 284:02:12  46:19:47 0136795.24141 -000048.7 -000001.4  0.000089
  15:41:17 284:01:23  46:19:46 0136795.33093 -000048.7 -000001.4  0.000090
  15:41:18 284:00:35  46:19:44 0136795.42161 -000048.7 -000001.4  0.000091
  15:41:19 283:59:46  46:19:43 0136795.51345 -000048.7 -000001.5  0.000092
  15:41:20 283:58:57  46:19:41 0136795.60645 -000048.7 -000001.5  0.000094
  15:41:21 283:58:08  46:19:40 0136795.70060 -000048.7 -000001.5  0.000095
  15:41:22 283:57:20  46:19:38 0136795.79592 -000048.7 -000001.5  0.000096
  15:41:23 283:56:31  46:19:37 0136795.89239 -000048.7 -000001.5  0.000097
  15:41:24 283:55:42  46:19:35 0136795.99002 -000048.7 -000001.5  0.000098
  15:41:25 283:54:54  46:19:34 0136796.08881 -000048.7 -000001.5  0.000099
  15:41:26 283:54:05  46:19:32 0136796.18876 -000048.7 -000001.5  0.000101
  15:41:27 283:53:16  46:19:31 0136796.28987 -000048.7 -000001.5  0.000102
  15:41:28 283:52:27  46:19:29 0136796.39214 -000048.7 -000001.5  0.000103
  15:41:29 283:51:39  46:19:28 0136796.49556 -000048.7 -000001.5  0.000104
  15:41:30 283:50:50  46:19:26 0136796.60015 -000048.7 -000001.6  0.000105
  15:41:31 283:50:01  46:19:25 0136796.70589 -000048.7 -000001.6  0.000106
  15:41:32 283:49:12  46:19:23 0136796.81279 -000048.7 -000001.6  0.000107
  15:41:33 283:48:24  46:19:22 0136796.92085 -000048.7 -000001.6  0.000109
  15:41:34 283:47:35  46:19:20 0136797.03007 -000048.7 -000001.6  0.000110
  15:41:35 283:46:46  46:19:18 0136797.14045 -000048.7 -000001.6  0.000111
  15:41:36 283:45:58  46:19:17 0136797.25199 -000048.7 -000001.6  0.000112
  15:41:37 283:45:09  46:19:15 0136797.36468 -000048.7 -000001.6  0.000113
  15:41:38 283:44:20  46:19:14 0136797.47854 -000048.7 -000001.6  0.000114
  15:41:39 283:43:31  46:19:12 0136797.59355 -000048.7 -000001.6  0.000116
