# Supplementary material for: An efficient real-time signal processing method for satellite laser ranging
Source: PLoS One. 2024 Dec 20;19(12):e0315375. doi: 10.1371/journal.pone.0315375 (PMC11661637; doi:10.1371/journal.pone.0315375)
Supplement: S4 File — (TXT) [file pone.0315375.s004.txt]

16	46	00.008954632744	000	00	00	00	00	00	134860.486526	0
16	46	00.159954298804	000	00	00	00	00	00	134859.950663	0
16	46	00.160954561492	000	00	00	00	00	00	134860.173656	0
16	46	00.165954381489	000	00	00	00	00	00	134860.022206	0
16	46	00.173955101200	000	00	00	00	00	00	134860.007964	0
16	46	00.174955425980	000	00	00	00	00	00	134860.082361	0
16	46	00.183954990251	000	00	00	00	00	00	134860.177495	0
16	46	00.184955290104	000	00	00	00	00	00	134859.965607	0
16	46	00.186954247765	000	00	00	00	00	00	134859.993486	0
16	46	00.189955110051	000	00	00	00	00	00	134859.787642	0
16	46	00.192954330400	000	00	00	00	00	00	134859.961532	0
16	46	00.196955530002	000	00	00	00	00	00	134860.143749	0
16	46	00.200955075044	000	00	00	00	00	00	134859.932132	0
16	46	00.210955100803	000	00	00	00	00	00	134859.933876	0
16	46	00.211955400606	000	00	00	00	00	00	134860.012419	0
16	46	00.213954321043	000	00	00	00	00	00	134859.758376	0
16	46	00.214954620897	000	00	00	00	00	00	134859.830046	0
16	46	00.215954920794	000	00	00	00	00	00	134859.745020	0
16	46	00.216955220698	000	00	00	00	00	00	134860.093356	0
16	46	00.217955520551	000	00	00	00	00	00	134859.822478	0
16	46	00.226954885729	000	00	00	00	00	00	134859.768792	0
16	46	00.229954454262	000	00	00	00	00	00	134859.848046	0
16	46	00.240955327470	000	00	00	00	00	00	134859.669287	0
16	46	00.245955309198	000	00	00	00	00	00	134859.920744	0
16	46	00.254955097167	000	00	00	00	00	00	134859.808537	0
16	46	00.257954516470	000	00	00	00	00	00	134859.862743	0
16	46	00.259955203379	000	00	00	00	00	00	134859.821349	0
16	46	00.260955578007	000	00	00	00	00	00	134859.947598	0
16	46	00.264955483821	000	00	00	00	00	00	134859.687853	0
16	46	00.269954184259	000	00	00	00	00	00	134859.847361	0
16	46	00.275954901248	000	00	00	00	00	00	134859.959162	0
16	46	00.282954574846	000	00	00	00	00	00	134859.665624	0
16	46	00.283954949293	000	00	00	00	00	00	134859.699199	0
16	46	00.285954068655	000	00	00	00	00	00	134859.911864	0
16	46	00.291955034503	000	00	00	00	00	00	134859.696118	0
16	46	00.294954292141	000	00	00	00	00	00	134859.734196	0
16	46	00.296954929297	000	00	00	00	00	00	134859.656676	0
16	46	00.298955504157	000	00	00	00	00	00	134859.605321	0
16	46	00.307955068361	000	00	00	00	00	00	134859.595084	0
16	46	00.312954962930	000	00	00	00	00	00	134859.482260	0
16	46	00.321955049760	000	00	00	00	00	00	134859.484298	0
16	46	00.322955474112	000	00	00	00	00	00	134859.649586	0
16	46	00.460955558505	000	00	00	00	00	00	134859.463742	0
16	46	00.482954654850	000	00	00	00	00	00	134859.461803	0
16	46	00.496955544259	000	00	00	00	00	00	134859.153388	0
16	46	00.504954808457	000	00	00	00	00	00	134859.070399	0
16	46	00.512955354061	000	00	00	00	00	00	134859.219021	0
16	46	00.513954360147	000	00	00	00	00	00	134859.368558	0
16	46	00.529954095291	000	00	00	00	00	00	134859.018924	0
16	46	00.535955533960	000	00	00	00	00	00	134859.086878	0
16	46	00.538955513082	000	00	00	00	00	00	134859.258957	0
16	46	00.539954593769	000	00	00	00	00	00	134859.317638	0
16	46	00.540955092787	000	00	00	00	00	00	134859.034019	0
16	46	00.565954951890	000	00	00	00	00	00	134859.250778	0
16	46	00.567954593818	000	00	00	00	00	00	134858.927693	0
16	46	00.579954274013	000	00	00	00	00	00	134859.077557	0
16	46	00.582954215832	000	00	00	00	00	00	134859.196106	0
16	46	00.583954714792	000	00	00	00	00	00	134858.957034	0
16	46	00.585954095295	000	00	00	00	00	00	134858.854443	0
16	46	00.593954093478	000	00	00	00	00	00	134859.210064	0
16	46	00.599955171390	000	00	00	00	00	00	134858.938655	0
16	46	00.601954464997	000	00	00	00	00	00	134858.914428	0
16	46	00.607954423183	000	00	00	00	00	00	134859.138123	0
16	46	00.608954872296	000	00	00	00	00	00	134858.962645	0
16	46	00.610954165873	000	00	00	00	00	00	134858.901296	0
16	46	00.612955051896	000	00	00	00	00	00	134859.076008	0
16	46	00.613954356617	000	00	00	00	00	00	134859.087179	0
16	46	00.621954914699	000	00	00	00	00	00	134858.985556	0
16	46	00.623954270457	000	00	00	00	00	00	134858.940117	0
16	46	00.624954918603	000	00	00	00	00	00	134858.836435	0
16	46	00.628955073131	000	00	00	00	00	00	134858.859116	0
16	46	00.636955544163	000	00	00	00	00	00	134858.922645	0
16	46	00.649954180648	000	00	00	00	00	00	134858.864085	0
16	46	00.669955538309	000	00	00	00	00	00	134858.921635	0
16	46	00.678954604897	000	00	00	00	00	00	134858.909471	0
16	46	00.683955407862	000	00	00	00	00	00	134858.643077	0
16	46	00.689955154405	000	00	00	00	00	00	134858.941152	0
16	46	00.691954485243	000	00	00	00	00	00	134858.905702	0
16	46	00.692955034065	000	00	00	00	00	00	134858.719272	0
16	46	00.695955174844	000	00	00	00	00	00	134858.895832	0
16	46	00.697954617768	000	00	00	00	00	00	134858.689722	0
16	46	00.703954364602	000	00	00	00	00	00	134858.708322	0
16	46	00.713954328014	000	00	00	00	00	00	134858.541100	0
16	46	00.716955625780	000	00	00	00	00	00	134858.616060	0
16	46	00.724954989608	000	00	00	00	00	00	134858.596941	0
16	46	00.732954353181	000	00	00	00	00	00	134858.651502	0
16	46	00.734955512933	000	00	00	00	00	00	134858.730139	0
16	46	00.738955393819	000	00	00	00	00	00	134858.851740	0
16	46	00.743954168902	000	00	00	00	00	00	134858.710209	0
16	46	00.760955572587	000	00	00	00	00	00	134858.714271	0
16	46	00.761954392096	000	00	00	00	00	00	134858.546200	0
16	46	00.768955172636	000	00	00	00	00	00	134858.526685	0
16	46	00.771954927666	000	00	00	00	00	00	134858.407887	0
16	46	00.777954500307	000	00	00	00	00	00	134858.770312	0
16	46	00.785955083229	000	00	00	00	00	00	134858.454672	0
16	46	00.786955532385	000	00	00	00	00	00	134859.341002	0
16	46	00.790954107120	000	00	00	00	00	00	134858.465861	0
16	46	00.797955397815	000	00	00	00	00	00	134858.737636	0
16	46	00.806954762884	000	00	00	00	00	00	134858.504550	0
16	46	00.809954406133	000	00	00	00	00	00	134858.394280	0
16	46	00.819955389801	000	00	00	00	00	00	134858.483375	0
16	46	00.821954683430	000	00	00	00	00	00	134858.515990	0
16	46	00.831954559799	000	00	00	00	00	00	134858.446748	0
16	46	00.862955609002	000	00	00	00	00	00	134858.270411	0
16	46	00.863954478264	000	00	00	00	00	00	134858.347920	0
16	46	00.868955268656	000	00	00	00	00	00	134858.555809	0
16	46	00.871955073526	000	00	00	00	00	00	134858.331153	0
16	46	00.887954572390	000	00	00	00	00	00	134858.140275	0
16	46	00.902955226971	000	00	00	00	00	00	134858.306776	0
16	46	00.916955519147	000	00	00	00	00	00	134858.380853	0
16	46	00.923955553422	000	00	00	00	00	00	134858.232603	0
16	46	00.929955213091	000	00	00	00	00	00	134858.168953	0
16	46	00.931954593674	000	00	00	00	00	00	134858.037321	0
16	46	00.937954464847	000	00	00	00	00	00	134858.175569	0
16	46	00.939955363276	000	00	00	00	00	00	134858.120421	0
16	46	00.947955423675	000	00	00	00	00	00	134858.150014	0
16	46	00.948954865191	000	00	00	00	00	00	134858.200670	0
16	46	00.955954949095	000	00	00	00	00	00	134858.118753	0
16	46	00.956955398309	000	00	00	00	00	00	134858.058186	0
16	46	00.963955469953	000	00	00	00	00	00	134858.315855	0
16	46	00.966955274846	000	00	00	00	00	00	134858.154894	0
16	46	00.968954643038	000	00	00	00	00	00	134857.967061	0
16	46	00.971954447967	000	00	00	00	00	00	134858.052502	0
16	46	00.974954153324	000	00	00	00	00	00	134858.033480	0
16	46	00.976955375241	000	00	00	00	00	00	134858.122741	0
16	46	00.977954194801	000	00	00	00	00	00	134858.204522	0
16	46	00.982955234118	000	00	00	00	00	00	134858.275620	0
16	46	00.989955193530	000	00	00	00	00	00	134857.962032	0
16	46	00.993955559556	000	00	00	00	00	00	134857.980756	0
16	46	01.006954780794	000	00	00	00	00	00	134857.968785	0
16	46	01.017954073919	000	00	00	00	00	00	134857.904374	0
16	46	01.018955493477	000	00	00	00	00	00	134858.066730	0
16	46	01.019955295735	000	00	00	00	00	00	134857.827857	0
16	46	01.021954912983	000	00	00	00	00	00	134857.938429	0
16	46	01.025954544893	000	00	00	00	00	00	134858.048441	0
16	46	01.030955459806	000	00	00	00	00	00	134858.164041	0
16	46	01.037954473817	000	00	00	00	00	00	134857.831736	0
16	46	01.040954017619	000	00	00	00	00	00	134857.788405	0
16	46	01.041954504115	000	00	00	00	00	00	134857.773058	0
16	46	01.043954880006	000	00	00	00	00	00	134857.920203	0
16	46	01.044955043035	000	00	00	00	00	00	134858.089837	0
16	46	01.045955143818	000	00	00	00	00	00	134858.004425	0
16	46	01.048955521095	000	00	00	00	00	00	134857.837814	0
16	46	01.051954492592	000	00	00	00	00	00	134857.818030	0
16	46	01.054955081192	000	00	00	00	00	00	134857.829112	0
16	46	01.056955357613	000	00	00	00	00	00	134857.975259	0
16	46	01.062955141882	000	00	00	00	00	00	134857.728530	0
16	46	01.067955272745	000	00	00	00	00	00	134857.840133	0
16	46	01.073955566775	000	00	00	00	00	00	134858.051520	0
16	46	01.077955049659	000	00	00	00	00	00	134858.068782	0
16	46	01.080954344594	000	00	00	00	00	00	134857.753539	0
16	46	01.084955457220	000	00	00	00	00	00	134857.848542	0
16	46	01.088955101652	000	00	00	00	00	00	134857.995624	0
16	46	01.090955577070	000	00	00	00	00	00	134857.841789	0
16	46	01.110954048607	000	00	00	00	00	00	134857.808251	0
16	46	01.116954454752	000	00	00	00	00	00	134857.734005	0
16	46	01.118955091944	000	00	00	00	00	00	134857.761853	0
16	46	01.125954193129	000	00	00	00	00	00	134857.779012	0
16	46	01.154954953272	000	00	00	00	00	00	134857.895176	0
16	46	01.156954333965	000	00	00	00	00	00	134857.623046	0
16	46	01.159954984847	000	00	00	00	00	00	134857.648846	0
16	46	01.161955385680	000	00	00	00	00	00	134857.860866	0
16	46	01.172954069203	000	00	00	00	00	00	134857.470528	0
16	46	01.178954985386	000	00	00	00	00	00	134857.673159	0
16	46	01.181955536820	000	00	00	00	00	00	134857.551421	0
16	46	01.182954032840	000	00	00	00	00	00	134857.509511	0
16	46	01.185954633918	000	00	00	00	00	00	134857.467126	0
16	46	01.188955222540	000	00	00	00	00	00	134857.542295	0
16	46	01.189955584698	000	00	00	00	00	00	134857.537809	0
16	46	01.190954093283	000	00	00	00	00	00	134857.537552	0
16	46	01.192954406921	000	00	00	00	00	00	134857.456564	0
16	46	01.193954520146	000	00	00	00	00	00	134857.721788	0
16	46	01.195955032890	000	00	00	00	00	00	134857.591162	0
16	46	01.196955332838	000	00	00	00	00	00	134857.609831	0
16	46	01.201954344302	000	00	00	00	00	00	134857.611610	0
16	46	01.211954892642	000	00	00	00	00	00	134857.430699	0
16	46	01.214955543423	000	00	00	00	00	00	134857.378036	0
16	46	01.217954751242	000	00	00	00	00	00	134857.734890	0
16	46	01.221955241897	000	00	00	00	00	00	134857.488673	0
16	46	01.222955392441	000	00	00	00	00	00	134857.687870	0
16	46	01.225954413625	000	00	00	00	00	00	134857.666374	0
16	46	01.246955387171	000	00	00	00	00	00	134857.483142	0
16	46	01.247955562634	000	00	00	00	00	00	134857.475857	0
16	46	01.251954796622	000	00	00	00	00	00	134857.497173	0
16	46	01.259955217865	000	00	00	00	00	00	134857.561978	0
16	46	01.275954691846	000	00	00	00	00	00	134857.306227	0
16	46	01.276954954505	000	00	00	00	00	00	134857.344460	0
16	46	01.277955241952	000	00	00	00	00	00	134857.464549	0
16	46	01.282955074508	000	00	00	00	00	00	134857.353982	0
16	46	01.285954394261	000	00	00	00	00	00	134857.198149	0
16	46	01.287954944251	000	00	00	00	00	00	134857.275065	0
16	46	01.292954863820	000	00	00	00	00	00	134857.451476	0
16	46	01.296954483572	000	00	00	00	00	00	134857.341208	0
16	46	01.299955495342	000	00	00	00	00	00	134857.309131	0
16	46	01.300954202838	000	00	00	00	00	00	134857.523598	0
16	46	01.302954927021	000	00	00	00	00	00	134857.355960	0
16	46	01.310954900306	000	00	00	00	00	00	134857.417725	0
16	46	01.449954675336	000	00	00	00	00	00	134856.841465	0
16	46	01.465954721636	000	00	00	00	00	00	134857.091128	0
16	46	01.467955557855	000	00	00	00	00	00	134857.072766	0
16	46	01.468954302691	000	00	00	00	00	00	134857.139512	0
16	46	01.469954714499	000	00	00	00	00	00	134857.155493	0
16	46	01.476954674064	000	00	00	00	00	00	134856.923678	0
16	46	01.478955423285	000	00	00	00	00	00	134857.000772	0
16	46	01.502954659103	000	00	00	00	00	00	134856.752206	0
16	46	01.504955619712	000	00	00	00	00	00	134856.747097	0
16	46	01.509954718109	000	00	00	00	00	00	134856.821944	0
16	46	01.511955678703	000	00	00	00	00	00	134856.728415	0
16	46	01.520955019048	000	00	00	00	00	00	134856.928437	0
16	46	01.667954617966	000	00	00	00	00	00	134856.508112	0
16	46	01.672954164256	000	00	00	00	00	00	134856.576997	0
16	46	01.688954322541	000	00	00	00	00	00	134856.524995	0
16	46	01.698954609659	000	00	00	00	00	00	134856.586415	0
16	46	01.700955644897	000	00	00	00	00	00	134856.507088	0
16	46	01.707954385238	000	00	00	00	00	00	134856.239233	0
16	46	01.708954921538	000	00	00	00	00	00	134856.303088	0
16	46	01.709955631944	000	00	00	00	00	00	134856.415125	0
16	46	01.718955345437	000	00	00	00	00	00	134856.371006	0
16	46	01.725955678259	000	00	00	00	00	00	134856.482414	0
16	46	01.728955545434	000	00	00	00	00	00	134856.348420	0
16	46	01.730954938459	000	00	00	00	00	00	134856.234775	0
16	46	01.887954949510	000	00	00	00	00	00	134856.039558	0
16	46	01.888955485781	000	00	00	00	00	00	134855.781702	0
16	46	01.908954703918	000	00	00	00	00	00	134855.921581	0
16	46	01.913955593867	000	00	00	00	00	00	134856.031064	0
16	46	01.915954999415	000	00	00	00	00	00	134856.066241	0
16	46	01.916955573040	000	00	00	00	00	00	134856.072053	0
16	46	01.920954545923	000	00	00	00	00	00	134855.991513	0
16	46	01.921955044847	000	00	00	00	00	00	134855.882637	0
16	46	01.933955309658	000	00	00	00	00	00	134855.826160	0
16	46	01.938954607271	000	00	00	00	00	00	134856.046324	0
16	46	01.940955605191	000	00	00	00	00	00	134855.847527	0
16	46	01.955955314159	000	00	00	00	00	00	134856.015844	0
16	46	01.956954183421	000	00	00	00	00	00	134855.757984	0
16	46	01.968955692340	000	00	00	00	00	00	134855.644466	0
16	46	01.974955675440	000	00	00	00	00	00	134855.896444	0
16	46	01.979954923430	000	00	00	00	00	00	134855.671923	0
16	46	01.982954865191	000	00	00	00	00	00	134855.788612	0
16	46	01.985954769712	000	00	00	00	00	00	134855.629201	0
16	46	01.990954303619	000	00	00	00	00	00	134855.545906	0
16	46	01.997954835439	000	00	00	00	00	00	134855.807539	0
16	46	02.002954692987	000	00	00	00	00	00	134855.800094	0
16	46	02.004953936776	000	00	00	00	00	00	134855.889667	0
16	46	02.008954340054	000	00	00	00	00	00	134855.610942	0
16	46	02.009954154841	000	00	00	00	00	00	134855.722744	0
16	46	02.011955401547	000	00	00	00	00	00	134855.810807	0
16	46	02.013954918999	000	00	00	00	00	00	134855.553822	0
16	46	02.018955473133	000	00	00	00	00	00	134855.596136	0
16	46	02.019955337666	000	00	00	00	00	00	134855.562742	0
16	46	02.023953987016	000	00	00	00	00	00	134855.475337	0
16	46	02.031954433085	000	00	00	00	00	00	134855.621849	0
16	46	02.032954446877	000	00	00	00	00	00	134855.752602	0
16	46	02.033954473038	000	00	00	00	00	00	134855.662777	0
16	46	02.038954193624	000	00	00	00	00	00	134855.614226	0
16	46	02.042953987562	000	00	00	00	00	00	134855.618302	0
16	46	02.043953914210	000	00	00	00	00	00	134855.513381	0
16	46	02.069954956671	000	00	00	00	00	00	134855.544535	0
16	46	02.070955094845	000	00	00	00	00	00	134855.621543	0
16	46	02.083955149654	000	00	00	00	00	00	134855.659665	0
16	46	02.098953963032	000	00	00	00	00	00	134855.649685	0
16	46	02.099954399855	000	00	00	00	00	00	134855.503274	0
16	46	02.105955092091	000	00	00	00	00	00	134855.560104	0
16	46	02.106955242642	000	00	00	00	00	00	134855.549756	0
16	46	02.109954002641	000	00	00	00	00	00	134855.416478	0
16	46	02.110954215583	000	00	00	00	00	00	134855.369867	0
16	46	02.112955263234	000	00	00	00	00	00	134855.407706	0
16	46	02.114955576821	000	00	00	00	00	00	134855.605058	0
16	46	02.115954060551	000	00	00	00	00	00	134855.570388	0
16	46	02.122954754108	000	00	00	00	00	00	134855.422075	0
16	46	02.125955492149	000	00	00	00	00	00	134855.414816	0
16	46	02.129954551936	000	00	00	00	00	00	134855.452993	0
16	46	02.132955389512	000	00	00	00	00	00	134855.503774	0
16	46	02.133953985038	000	00	00	00	00	00	134855.593153	0
16	46	02.136954548900	000	00	00	00	00	00	134855.472925	0
16	46	02.138954974551	000	00	00	00	00	00	134855.485548	0
16	46	02.142955427815	000	00	00	00	00	00	134855.390731	0
16	46	02.144954086973	000	00	00	00	00	00	134855.553602	0
16	46	02.149954852393	000	00	00	00	00	00	134855.346107	0
16	46	02.169955314654	000	00	00	00	00	00	134855.504052	0
16	46	02.181955492641	000	00	00	00	00	00	134855.325851	0
16	46	02.186954790050	000	00	00	00	00	00	134855.445509	0
16	46	02.190955554252	000	00	00	00	00	00	134855.404187	0
16	46	02.191954037917	000	00	00	00	00	00	134855.365776	0
16	46	02.193954476126	000	00	00	00	00	00	134855.214398	0
16	46	02.201954959499	000	00	00	00	00	00	134855.316105	0
16	46	02.207954793332	000	00	00	00	00	00	134855.214047	0
16	46	02.212954041199	000	00	00	00	00	00	134855.090104	0
16	46	02.214954441944	000	00	00	00	00	00	134855.403663	0
16	46	02.217954893771	000	00	00	00	00	00	134855.067633	0
16	46	02.218955081844	000	00	00	00	00	00	134859.361752	0
16	46	02.220955519952	000	00	00	00	00	00	134855.363123	0
16	46	02.237954211596	000	00	00	00	00	00	134854.987311	0
16	46	02.241955324207	000	00	00	00	00	00	134855.004134	0
16	46	02.246954671493	000	00	00	00	00	00	134854.957050	0
16	46	02.249955285093	000	00	00	00	00	00	134855.007157	0
16	46	02.267954127412	000	00	00	00	00	00	134855.107106	0
16	46	02.272954171443	000	00	00	00	00	00	134854.995260	0
16	46	02.273954545926	000	00	00	00	00	00	134855.206901	0
16	46	02.275955108460	000	00	00	00	00	00	134855.209080	0
16	46	02.284955195290	000	00	00	00	00	00	134854.862088	0
16	46	02.286954401701	000	00	00	00	00	00	134855.100338	0
16	46	02.297955324648	000	00	00	00	00	00	134855.002834	0
16	46	02.298955574850	000	00	00	00	00	00	134854.836141	0
16	46	02.307954243377	000	00	00	00	00	00	134854.819341	0
16	46	02.308954568158	000	00	00	00	00	00	134855.109768	0
16	46	02.312954225243	000	00	00	00	00	00	134854.939797	0
16	46	02.323954762534	000	00	00	00	00	00	134854.895315	0
16	46	02.324955186923	000	00	00	00	00	00	134855.029209	0
16	46	02.326954181895	000	00	00	00	00	00	134855.013764	0
16	46	02.327954506574	000	00	00	00	00	00	134854.775417	0
16	46	02.328954769197	000	00	00	00	00	00	134854.945072	0
16	46	02.335954156566	000	00	00	00	00	00	134854.950760	0
16	46	02.490954762783	000	00	00	00	00	00	134854.613295	0
16	46	02.493954493279	000	00	00	00	00	00	134854.587032	0
16	46	02.500955634801	000	00	00	00	00	00	134854.485140	0
16	46	02.514954061196	000	00	00	00	00	00	134854.390057	0
16	46	02.517955670002	000	00	00	00	00	00	134854.376693	0
16	46	02.519954988558	000	00	00	00	00	00	134854.401437	0
16	46	02.520955450200	000	00	00	00	00	00	134854.552772	0
16	46	02.524954111992	000	00	00	00	00	00	134854.415232	0
16	46	02.541954893721	000	00	00	00	00	00	134854.528571	0
16	46	02.547954652844	000	00	00	00	00	00	134854.363390	0
16	46	02.567954567807	000	00	00	00	00	00	134854.291557	0
16	46	02.568955066869	000	00	00	00	00	00	134854.213753	0
16	46	02.572954064504	000	00	00	00	00	00	134854.223942	0
16	46	02.573954563471	000	00	00	00	00	00	134854.551358	0
16	46	02.577955004257	000	00	00	00	00	00	134854.278513	0
16	46	02.578955503181	000	00	00	00	00	00	134854.266407	0
16	46	02.594954243235	000	00	00	00	00	00	134854.257861	0
16	46	02.600954114649	000	00	00	00	00	00	134854.346974	0
16	46	02.604954729512	000	00	00	00	00	00	134854.448394	0
16	46	02.617954771893	000	00	00	00	00	00	134854.390249	0
16	46	02.622955363324	000	00	00	00	00	00	134854.355324	0
16	46	02.623954257469	000	00	00	00	00	00	134854.276278	0
16	46	02.628954786618	000	00	00	00	00	00	134854.047951	0
16	46	02.630955672641	000	00	00	00	00	00	134854.036374	0
16	46	02.644954223528	000	00	00	00	00	00	134854.205839	0
16	46	02.645954884109	000	00	00	00	00	00	134854.134441	0
16	46	02.659954554743	000	00	00	00	00	00	134854.350710	0
16	46	02.660955016276	000	00	00	00	00	00	134854.265129	0
16	46	02.667954453333	000	00	00	00	00	00	134854.067922	0
16	46	02.669955451347	000	00	00	00	00	00	134854.342289	0
16	46	02.674954947957	000	00	00	00	00	00	134854.140843	0
16	46	02.680954632691	000	00	00	00	00	00	134853.986729	0
16	46	02.684954924160	000	00	00	00	00	00	134853.940931	0
16	46	02.690954073820	000	00	00	00	00	00	134853.952363	0
16	46	02.693955483577	000	00	00	00	00	00	134853.905328	0
16	46	02.700955430897	000	00	00	00	00	00	134853.908525	0
16	46	02.703955223384	000	00	00	00	00	00	134853.978813	0
16	46	02.707955676669	000	00	00	00	00	00	134854.195738	0
16	46	02.720955271201	000	00	00	00	00	00	134853.942445	0
16	46	02.724955674603	000	00	00	00	00	00	134854.073039	0
16	46	02.726954955724	000	00	00	00	00	00	134854.021915	0
16	46	02.729954748160	000	00	00	00	00	00	134854.035640	0
16	46	02.731955571995	000	00	00	00	00	00	134854.142370	0
16	46	02.734955302345	000	00	00	00	00	00	134853.803108	0
16	46	02.740955298010	000	00	00	00	00	00	134853.901521	0
16	46	02.743955190053	000	00	00	00	00	00	134853.853024	0
16	46	02.749954874598	000	00	00	00	00	00	134853.874661	0
16	46	02.754955590499	000	00	00	00	00	00	134854.094696	0
16	46	02.758954127916	000	00	00	00	00	00	134853.795368	0
16	46	02.761955475580	000	00	00	00	00	00	134853.742163	0
16	46	02.762954245241	000	00	00	00	00	00	134854.063313	0
16	46	02.787954154403	000	00	00	00	00	00	134853.785338	0
16	46	02.798954480255	000	00	00	00	00	00	134853.986765	0
16	46	02.810954197717	000	00	00	00	00	00	134853.917068	0
16	46	02.813955508012	000	00	00	00	00	00	134853.709836	0
16	46	02.823955347412	000	00	00	00	00	00	134853.779496	0
16	46	02.824954403179	000	00	00	00	00	00	134853.841494	0
16	46	02.827954506873	000	00	00	00	00	00	134853.689301	0
16	46	02.844954753520	000	00	00	00	00	00	134853.699512	0
16	46	02.849954212987	000	00	00	00	00	00	134853.828787	0
16	46	02.858955431700	000	00	00	00	00	00	134853.732458	0
16	46	02.861955099957	000	00	00	00	00	00	134853.588694	0
16	46	02.866955604164	000	00	00	00	00	00	134853.556356	0
16	46	02.889954913429	000	00	00	00	00	00	134853.671971	0
16	46	02.890955462244	000	00	00	00	00	00	134853.542843	0
16	46	02.893955341890	000	00	00	00	00	00	134853.646194	0
16	46	02.897955372093	000	00	00	00	00	00	134853.666246	0
16	46	02.908955673040	000	00	00	00	00	00	134853.647586	0
16	46	02.920955564798	000	00	00	00	00	00	134853.543286	0
16	46	02.925954638456	000	00	00	00	00	00	134853.451905	0
16	46	02.935954527566	000	00	00	00	00	00	134853.465150	0
16	46	02.936954951838	000	00	00	00	00	00	134853.575695	0
16	46	02.940954832840	000	00	00	00	00	00	134853.671887	0
16	46	02.943954476032	000	00	00	00	00	00	134853.565643	0
16	46	02.947954680552	000	00	00	00	00	00	134853.543096	0
16	46	02.958954944108	000	00	00	00	00	00	134853.283010	0
16	46	02.960954162983	000	00	00	00	00	00	134853.349363	0
16	46	02.969954834305	000	00	00	00	00	00	134853.390368	0
16	46	02.975955651054	000	00	00	00	00	00	134853.441300	0
16	46	02.983954641793	000	00	00	00	00	00	134853.428776	0
16	46	02.985955602344	000	00	00	00	00	00	134853.351657	0
16	46	02.989954201897	000	00	00	00	00	00	134853.548360	0
16	46	02.990954651104	000	00	00	00	00	00	134853.493523	0
16	46	02.992954205976	000	00	00	00	00	00	134853.219319	0
16	46	03.004954433578	000	00	00	00	00	00	134853.495074	0
16	46	03.006955145334	000	00	00	00	00	00	134853.353780	0
16	46	03.007954673914	000	00	00	00	00	00	134853.201741	0
16	46	03.008954289711	000	00	00	00	00	00	134853.318271	0
16	46	03.010954528705	000	00	00	00	00	00	134853.293023	0
16	46	03.024954982931	000	00	00	00	00	00	134853.428898	0
16	46	03.033955442887	000	00	00	00	00	00	134853.092821	0
16	46	03.035954077117	000	00	00	00	00	00	134853.097510	0
16	46	03.044953989760	000	00	00	00	00	00	134853.450969	0
16	46	03.046954104400	000	00	00	00	00	00	134853.150896	0
16	46	03.053955308016	000	00	00	00	00	00	134853.288427	0
16	46	03.055953929754	000	00	00	00	00	00	134853.080345	0
16	46	03.056954092834	000	00	00	00	00	00	134853.274647	0
16	46	03.066954541740	000	00	00	00	00	00	134853.270402	0
16	46	03.070954161492	000	00	00	00	00	00	134853.091380	0
16	46	03.080955518555	000	00	00	00	00	00	134853.166381	0
16	46	03.087954694362	000	00	00	00	00	00	134853.083928	0
16	46	03.090955544350	000	00	00	00	00	00	134853.297790	0
16	46	03.094955052198	000	00	00	00	00	00	134852.963828	0
16	46	03.095955488905	000	00	00	00	00	00	134853.206233	0
16	46	03.107955069660	000	00	00	00	00	00	134853.082173	0
16	46	03.112955076322	000	00	00	00	00	00	134853.254776	0
16	46	03.113955475783	000	00	00	00	00	00	134853.130972	0
16	46	03.118955383034	000	00	00	00	00	00	134853.287803	0
16	46	03.128955396474	000	00	00	00	00	00	134852.942434	0
16	46	03.131954853088	000	00	00	00	00	00	134852.969421	0
16	46	03.137955545331	000	00	00	00	00	00	134853.089654	0
16	46	03.138954141046	000	00	00	00	00	00	134852.846441	0
16	46	03.160955253137	000	00	00	00	00	00	134853.085057	0
16	46	03.171954259953	000	00	00	00	00	00	134852.887843	0
16	46	03.178954580595	000	00	00	00	00	00	134853.062584	0
16	46	03.188955365185	000	00	00	00	00	00	134852.887167	0
16	46	03.198954769199	000	00	00	00	00	00	134852.946664	0
16	46	03.200955132634	000	00	00	00	00	00	134852.780647	0
16	46	03.206954842048	000	00	00	00	00	00	134852.901291	0
16	46	03.207955054844	000	00	00	00	00	00	134852.989465	0
16	46	03.214954715979	000	00	00	00	00	00	134852.973552	0
16	46	03.216955004747	000	00	00	00	00	00	134852.924779	0
16	46	03.230954438855	000	00	00	00	00	00	134852.897060	0
16	46	03.233954965384	000	00	00	00	00	00	134852.985242	0
16	46	03.234955215587	000	00	00	00	00	00	134852.950643	0
16	46	03.235955353666	000	00	00	00	00	00	134852.710493	0
16	46	03.248954463081	000	00	00	00	00	00	134852.853619	0
16	46	03.259955361296	000	00	00	00	00	00	134852.657356	0
16	46	03.261954294067	000	00	00	00	00	00	134852.634272	0
16	46	03.066954541740	000	00	00	00	00	00	134853.270402	0
16	46	03.070954161492	000	00	00	00	00	00	134853.091380	0
16	46	03.080955518555	000	00	00	00	00	00	134853.166381	0
16	46	03.087954694362	000	00	00	00	00	00	134853.083928	0
16	46	03.090955544350	000	00	00	00	00	00	134853.297790	0
16	46	03.094955052198	000	00	00	00	00	00	134852.963828	0
16	46	03.095955488905	000	00	00	00	00	00	134853.206233	0
16	46	03.107955069660	000	00	00	00	00	00	134853.082173	0
16	46	03.112955076322	000	00	00	00	00	00	134853.254776	0
16	46	03.113955475783	000	00	00	00	00	00	134853.130972	0
16	46	03.118955383034	000	00	00	00	00	00	134853.287803	0
16	46	03.128955396474	000	00	00	00	00	00	134852.942434	0
16	46	03.131954853088	000	00	00	00	00	00	134852.969421	0
16	46	03.137955545331	000	00	00	00	00	00	134853.089654	0
16	46	03.138954141046	000	00	00	00	00	00	134852.846441	0
16	46	03.160955253137	000	00	00	00	00	00	134853.085057	0
16	46	03.171954259953	000	00	00	00	00	00	134852.887843	0
16	46	03.178954580595	000	00	00	00	00	00	134853.062584	0
16	46	03.188955365185	000	00	00	00	00	00	134852.887167	0
16	46	03.198954769199	000	00	00	00	00	00	134852.946664	0
16	46	03.200955132634	000	00	00	00	00	00	134852.780647	0
16	46	03.206954842048	000	00	00	00	00	00	134852.901291	0
16	46	03.207955054844	000	00	00	00	00	00	134852.989465	0
16	46	03.214954715979	000	00	00	00	00	00	134852.973552	0
16	46	03.216955004747	000	00	00	00	00	00	134852.924779	0
16	46	03.230954438855	000	00	00	00	00	00	134852.897060	0
16	46	03.233954965384	000	00	00	00	00	00	134852.985242	0
16	46	03.234955215587	000	00	00	00	00	00	134852.950643	0
16	46	03.235955353666	000	00	00	00	00	00	134852.710493	0
16	46	03.248954463081	000	00	00	00	00	00	134852.853619	0
16	46	03.259955361296	000	00	00	00	00	00	134852.657356	0
16	46	03.261954294067	000	00	00	00	00	00	134852.634272	0
16	46	03.271955539050	000	00	00	00	00	00	134852.876040	0
16	46	03.274954684653	000	00	00	00	00	00	134852.787074	0
16	46	03.275954934848	000	00	00	00	00	00	134852.658439	0
16	46	03.282954496477	000	00	00	00	00	00	134852.803104	0
16	46	03.287954490697	000	00	00	00	00	00	134852.798623	0
16	46	03.290955452692	000	00	00	00	00	00	134852.645113	0
16	46	03.291954073087	000	00	00	00	00	00	134852.691385	0
16	46	03.296954303820	000	00	00	00	00	00	134852.766966	0
16	46	03.298954903621	000	00	00	00	00	00	134852.793706	0
16	46	03.464954380448	000	00	00	00	00	00	134852.347525	0
16	46	03.477954460250	000	00	00	00	00	00	134852.205455	0
16	46	03.495955579150	000	00	00	00	00	00	134852.304084	0
16	46	03.500955673138	000	00	00	00	00	00	134852.000405	0
16	46	03.525955047269	000	00	00	00	00	00	134852.264923	0
16	46	03.526955533722	000	00	00	00	00	00	134852.050233	0
16	46	03.527954303478	000	00	00	00	00	00	134852.166050	0
16	46	03.533954336424	000	00	00	00	00	00	134851.925196	0
16	46	03.546954167316	000	00	00	00	00	00	134851.973885	0
16	46	03.689954620604	000	00	00	00	00	00	134851.746933	0
16	46	03.691955655828	000	00	00	00	00	00	134851.871131	0
16	46	03.696955177460	000	00	00	00	00	00	134851.861135	0
16	46	03.701954475138	000	00	00	00	00	00	134851.839744	0
16	46	03.703955473036	000	00	00	00	00	00	134851.831746	0
16	46	03.704954379602	000	00	00	00	00	00	134851.572544	0
16	46	03.709955319297	000	00	00	00	00	00	134851.813425	0
16	46	03.711954923863	000	00	00	00	00	00	134851.712315	0
16	46	03.715955364802	000	00	00	00	00	00	134851.668800	0
16	46	03.716954233969	000	00	00	00	00	00	134851.518389	0
16	46	03.717954732987	000	00	00	00	00	00	134851.602571	0
16	46	03.735954869197	000	00	00	00	00	00	134851.807870	0
16	46	03.738954985238	000	00	00	00	00	00	134851.816013	0
16	46	03.739955471887	000	00	00	00	00	00	134851.802322	0
16	46	03.741954877471	000	00	00	00	00	00	134851.750559	0
16	46	03.748955172938	000	00	00	00	00	00	134851.648109	0
16	46	03.756954375094	000	00	00	00	00	00	134851.426898	0
16	46	03.763954882146	000	00	00	00	00	00	134851.414137	0
16	46	03.769954765732	000	00	00	00	00	00	134851.762620	0
16	46	03.770955264801	000	00	00	00	00	00	134851.676402	0
16	46	03.783955605686	000	00	00	00	00	00	134851.717499	0
16	46	03.785954961590	000	00	00	00	00	00	134851.350554	0
16	46	03.803954699761	000	00	00	00	00	00	134851.531125	0
16	46	03.807955103141	000	00	00	00	00	00	134851.464143	0
16	46	03.812954400797	000	00	00	00	00	00	134851.423516	0
16	46	03.813954937017	000	00	00	00	00	00	134851.421839	0
16	46	03.817955589366	000	00	00	00	00	00	134851.516919	0
16	46	03.820954486328	000	00	00	00	00	00	134851.360637	0
16	46	03.823954253923	000	00	00	00	00	00	134851.559312	0
16	46	03.829955381647	000	00	00	00	00	00	134851.461335	0
16	46	03.830954288162	000	00	00	00	00	00	134851.245067	0
16	46	03.834954567268	000	00	00	00	00	00	134851.494454	0
16	46	03.842954142732	000	00	00	00	00	00	134851.386430	0
16	46	03.860954254109	000	00	00	00	00	00	134851.220877	0
16	46	03.999954516170	000	00	00	00	00	00	134850.869022	0
16	46	04.019954580450	000	00	00	00	00	00	134851.010750	0
16	46	04.027954429512	000	00	00	00	00	00	134850.826615	0
16	46	04.028954368558	000	00	00	00	00	00	134850.865602	0
16	46	04.035954564650	000	00	00	00	00	00	134850.973330	0
16	46	04.042954748256	000	00	00	00	00	00	134850.944824	0
16	46	04.046954828213	000	00	00	00	00	00	134850.975844	0
16	46	04.047954854454	000	00	00	00	00	00	134851.095586	0
16	46	04.061954052391	000	00	00	00	00	00	134850.750119	0
16	46	04.064954379806	000	00	00	00	00	00	134851.064721	0
16	46	04.071955496474	000	00	00	00	00	00	134850.813571	0
16	46	04.078955244702	000	00	00	00	00	00	134850.935708	0
16	46	04.093955414217	000	00	00	00	00	00	134850.647090	0
16	46	04.094955552435	000	00	00	00	00	00	134850.809758	0
16	46	04.097954374651	000	00	00	00	00	00	134850.990909	0
16	46	04.109954776570	000	00	00	00	00	00	134850.569922	0
16	46	04.115954063134	000	00	00	00	00	00	134850.848955	0
16	46	04.119954976719	000	00	00	00	00	00	134850.821131	0
16	46	04.132954670749	000	00	00	00	00	00	134850.690610	0
16	46	04.141955143321	000	00	00	00	00	00	134850.871615	0
16	46	04.146954104894	000	00	00	00	00	00	134850.817663	0
16	46	04.147954193330	000	00	00	00	00	00	134850.479433	0
16	46	04.149954631546	000	00	00	00	00	00	134850.727520	0
16	46	04.153955532638	000	00	00	00	00	00	134850.783384	0
16	46	04.154955409562	000	00	00	00	00	00	134850.577556	0
16	46	04.160954584258	000	00	00	00	00	00	134850.703985	0
16	46	04.169954832643	000	00	00	00	00	00	134850.506625	0
16	46	04.171955245933	000	00	00	00	00	00	134850.693494	0
16	46	04.180954486874	000	00	00	00	00	00	134850.490406	0
16	46	04.185954804554	000	00	00	00	00	00	134850.749086	0
16	46	04.187955255147	000	00	00	00	00	00	134850.723766	0
16	46	04.188955318707	000	00	00	00	00	00	134850.571710	0
16	46	04.193954703427	000	00	00	00	00	00	134850.444916	0
16	46	04.197953999756	000	00	00	00	00	00	134850.372956	0
16	46	04.198954225190	000	00	00	00	00	00	134850.726172	0
16	46	04.211955486673	000	00	00	00	00	00	134850.341520	0
16	46	04.213954232888	000	00	00	00	00	00	134850.675760	0
16	46	04.215954633626	000	00	00	00	00	00	134850.517574	0
16	46	04.221955525187	000	00	00	00	00	00	134850.419906	0
16	46	04.229954055387	000	00	00	00	00	00	134850.611679	0
16	46	04.232954743718	000	00	00	00	00	00	134850.584774	0
16	46	04.233954906769	000	00	00	00	00	00	134850.296410	0
16	46	04.238954577762	000	00	00	00	00	00	134850.399617	0
16	46	04.243955542392	000	00	00	00	00	00	134850.254047	0
16	46	04.253954647669	000	00	00	00	00	00	134850.394213	0
16	46	04.259954954403	000	00	00	00	00	00	134850.215067	0
16	46	04.261955554255	000	00	00	00	00	00	134850.312235	0
16	46	04.267954965137	000	00	00	00	00	00	134850.510163	0
16	46	04.281954262544	000	00	00	00	00	00	134850.303482	0
16	46	04.284955510746	000	00	00	00	00	00	134850.223618	0
16	46	04.286954704752	000	00	00	00	00	00	134850.547711	0
16	46	04.287955066924	000	00	00	00	00	00	134850.503651	0
16	46	04.289954074360	000	00	00	00	00	00	134850.284759	0
16	46	04.294954304998	000	00	00	00	00	00	134850.415784	0
16	46	04.297955254602	000	00	00	00	00	00	134850.207172	0
16	46	04.300954387814	000	00	00	00	00	00	134850.291817	0
16	46	04.306954234118	000	00	00	00	00	00	134850.364015	0
16	46	04.321955573279	000	00	00	00	00	00	134850.160884	0
16	46	04.323954605337	000	00	00	00	00	00	134850.180530	0
16	46	04.325955093336	000	00	00	00	00	00	134850.168239	0
16	46	04.331955487069	000	00	00	00	00	00	134850.196213	0
16	46	04.334954856677	000	00	00	00	00	00	134850.314895	0
16	46	04.338954737665	000	00	00	00	00	00	134850.297527	0
16	46	04.345955306970	000	00	00	00	00	00	134850.070199	0
16	46	04.347954239915	000	00	00	00	00	00	134850.146894	0
16	46	04.352954184404	000	00	00	00	00	00	134850.232351	0
16	46	04.355955158804	000	00	00	00	00	00	134850.146335	0
16	46	04.357954962485	000	00	00	00	00	00	134850.101055	0
16	46	04.361954930704	000	00	00	00	00	00	134850.058619	0
16	46	04.363955642344	000	00	00	00	00	00	134850.368546	0
16	46	04.371954483817	000	00	00	00	00	00	134850.164523	0
16	46	04.375954339906	000	00	00	00	00	00	134850.163578	0
16	46	04.379954245880	000	00	00	00	00	00	134850.148335	0
16	46	04.382955319852	000	00	00	00	00	00	134850.134772	0
16	46	04.389954296676	000	00	00	00	00	00	134850.014687	0
16	46	04.391954971143	000	00	00	00	00	00	134850.007359	0
16	46	04.398955664801	000	00	00	00	00	00	134850.207191	0
16	46	04.406954941602	000	00	00	00	00	00	134850.057363	0
16	46	04.407955291244	000	00	00	00	00	00	134850.107769	0
16	46	04.409954348455	000	00	00	00	00	00	134850.115604	0
16	46	04.414954604064	000	00	00	00	00	00	134850.048494	0
16	46	04.416955191497	000	00	00	00	00	00	134850.121007	0
16	46	04.427955243722	000	00	00	00	00	00	134849.859718	0
16	46	04.428955618161	000	00	00	00	00	00	134850.019737	0
16	46	04.430954613184	000	00	00	00	00	00	134849.834298	0
16	46	04.431955050102	000	00	00	00	00	00	134849.834476	0
16	46	04.439955011097	000	00	00	00	00	00	134849.982961	0
16	46	04.441954167960	000	00	00	00	00	00	134849.840020	0
16	46	04.443954904506	000	00	00	00	00	00	134849.878828	0
16	46	04.444955179504	000	00	00	00	00	00	134850.149807	0
16	46	04.448955495929	000	00	00	00	00	00	134849.795166	0
16	46	04.454955616027	000	00	00	00	00	00	134849.975270	0
16	46	04.460954205977	000	00	00	00	00	00	134849.910879	0
16	46	04.474954635385	000	00	00	00	00	00	134849.839860	0
16	46	04.476955222737	000	00	00	00	00	00	134849.947044	0
16	46	04.477955572635	000	00	00	00	00	00	134849.878093	0
16	46	04.478954193088	000	00	00	00	00	00	134849.835978	0
16	46	04.479954629809	000	00	00	00	00	00	134849.863885	0
16	46	04.484954611544	000	00	00	00	00	00	134849.913235	0
16	46	04.485954861746	000	00	00	00	00	00	134849.871284	0
16	46	04.490954756569	000	00	00	00	00	00	134849.963058	0
16	46	04.494954575290	000	00	00	00	00	00	134850.047531	0
16	46	04.496955212489	000	00	00	00	00	00	134849.972804	0
16	46	04.498954207666	000	00	00	00	00	00	134849.684897	0
16	46	04.499954420455	000	00	00	00	00	00	134850.015568	0
16	46	04.500954770207	000	00	00	00	00	00	134849.894940	0
16	46	04.503954413383	000	00	00	00	00	00	134850.035111	0
16	46	04.509955615635	000	00	00	00	00	00	134849.866874	0
16	46	04.513955484254	000	00	00	00	00	00	134849.688616	0
16	46	04.516955177365	000	00	00	00	00	00	134849.724827	0
16	46	04.521954126722	000	00	00	00	00	00	134849.846618	0
16	46	04.528955479655	000	00	00	00	00	00	134849.924609	0
16	46	04.530954835536	000	00	00	00	00	00	134849.657539	0
16	46	04.536954719195	000	00	00	00	00	00	134849.751324	0
16	46	04.537955106229	000	00	00	00	00	00	134849.573930	0
16	46	04.546954172889	000	00	00	00	00	00	134849.559981	0
16	46	04.549955632494	000	00	00	00	00	00	134849.642749	0
16	46	04.552955350446	000	00	00	00	00	00	134849.731539	0
16	46	04.554954507119	000	00	00	00	00	00	134849.571266	0
16	46	04.570955511546	000	00	00	00	00	00	134849.789282	0
16	46	04.721954123423	000	00	00	00	00	00	134849.295693	0
16	46	04.722954672143	000	00	00	00	00	00	134849.449318	0
16	46	04.729955253868	000	00	00	00	00	00	134849.199159	0
16	46	04.731954659415	000	00	00	00	00	00	134849.403193	0
16	46	04.743954252692	000	00	00	00	00	00	134849.441623	0
16	46	04.745955337712	000	00	00	00	00	00	134849.312126	0
16	46	04.756954693279	000	00	00	00	00	00	134849.097920	0
16	46	04.759954622838	000	00	00	00	00	00	134849.271579	0
16	46	04.775954669196	000	00	00	00	00	00	134849.204550	0
16	46	04.776955193091	000	00	00	00	00	00	134849.103248	0
16	46	04.779955284306	000	00	00	00	00	00	134849.133488	0
16	46	04.781954677565	000	00	00	00	00	00	134849.056907	0
16	46	04.784954544499	000	00	00	00	00	00	134849.048166	0
16	46	04.790954415832	000	00	00	00	00	00	134849.131027	0
16	46	04.794954819365	000	00	00	00	00	00	134849.261369	0
16	46	04.800954653430	000	00	00	00	00	00	134849.236204	0
16	46	04.821955266474	000	00	00	00	00	00	134848.971715	0
16	46	04.830955216428	000	00	00	00	00	00	134848.898149	0
16	46	04.835954514056	000	00	00	00	00	00	134848.926675	0
16	46	04.842954859509	000	00	00	00	00	00	134848.963770	0
16	46	04.843955395831	000	00	00	00	00	00	134849.119257	0
16	46	04.846955337613	000	00	00	00	00	00	134849.093850	0
16	46	04.863955373032	000	00	00	00	00	00	134848.940300	0
16	46	04.870955519356	000	00	00	00	00	00	134848.819135	0
16	46	04.872954837861	000	00	00	00	00	00	134849.114441	0
16	46	04.878954273867	000	00	00	00	00	00	134848.971175	0
16	46	04.879954810152	000	00	00	00	00	00	134848.945037	0
16	46	04.881954340097	000	00	00	00	00	00	134849.122154	0
16	46	04.882954751884	000	00	00	00	00	00	134848.983202	0
16	46	04.886954458707	000	00	00	00	00	00	134848.775663	0
16	46	04.890954576178	000	00	00	00	00	00	134848.870788	0
16	46	04.892955511794	000	00	00	00	00	00	134848.819357	0
16	46	04.898955246281	000	00	00	00	00	00	134848.766596	0
16	46	04.909954228555	000	00	00	00	00	00	134848.851598	0
16	46	04.910954615589	000	00	00	00	00	00	134848.733737	0
16	46	04.912955439300	000	00	00	00	00	00	134848.717035	0
16	46	04.913954271251	000	00	00	00	00	00	134848.905245	0
16	46	04.914954658314	000	00	00	00	00	00	134848.877137	0
16	46	04.915955169658	000	00	00	00	00	00	134848.746208	0
16	46	04.916955668756	000	00	00	00	00	00	134848.720931	0
16	46	04.918955024506	000	00	00	00	00	00	134849.061936	0
16	46	04.919955548357	000	00	00	00	00	00	134848.767045	0
16	46	04.924954634509	000	00	00	00	00	00	134849.030733	0
16	46	04.938955163525	000	00	00	00	00	00	134848.697366	0
16	46	04.940954444704	000	00	00	00	00	00	134848.960333	0
16	46	04.945955098265	000	00	00	00	00	00	134848.992834	0
16	46	04.958954444111	000	00	00	00	00	00	134848.763162	0
16	46	04.961954423336	000	00	00	00	00	00	134848.583524	0
16	46	04.963955222192	000	00	00	00	00	00	134848.868797	0
16	46	04.967955588305	000	00	00	00	00	00	134848.798498	0
16	46	04.968954358104	000	00	00	00	00	00	134848.563248	0
16	46	04.986955315384	000	00	00	00	00	00	134848.830788	0
16	46	05.003954405387	000	00	00	00	00	00	134848.476078	0
16	46	05.010955397716	000	00	00	00	00	00	134848.465518	0
16	46	05.015953998656	000	00	00	00	00	00	134848.745454	0
16	46	05.020954938555	000	00	00	00	00	00	134848.553490	0
16	46	05.024954321889	000	00	00	00	00	00	134848.552894	0
16	46	05.026954075729	000	00	00	00	00	00	134848.553019	0
16	46	05.033954980951	000	00	00	00	00	00	134848.520460	0
16	46	05.039954056032	000	00	00	00	00	00	134848.537720	0
16	46	05.051955540301	000	00	00	00	00	00	134848.731267	0
16	46	05.056954676227	000	00	00	00	00	00	134848.398558	0
16	46	05.061955541343	000	00	00	00	00	00	134848.499857	0
16	46	05.065955310398	000	00	00	00	00	00	134848.347032	0
16	46	05.068954729708	000	00	00	00	00	00	134848.610343	0
16	46	05.069955067018	000	00	00	00	00	00	134848.387353	0
16	46	05.214954591647	000	00	00	00	00	00	134848.100444	0
16	46	05.220954923228	000	00	00	00	00	00	134848.302696	0
16	46	05.374955504900	000	00	00	00	00	00	134847.979415	0
16	46	05.378955597567	000	00	00	00	00	00	134847.787371	0
16	46	05.411954087118	000	00	00	00	00	00	134847.838018	0
16	46	05.416954392436	000	00	00	00	00	00	134847.863117	0
16	46	05.419955603429	000	00	00	00	00	00	134847.673637	0
16	46	05.425954765386	000	00	00	00	00	00	134847.596077	0
16	46	05.432955533717	000	00	00	00	00	00	134847.592147	0
16	46	05.598955248606	000	00	00	00	00	00	134847.441445	0
16	46	05.602955652146	000	00	00	00	00	00	134847.219210	0
16	46	05.604955256618	000	00	00	00	00	00	134847.236873	0
16	46	05.606954662246	000	00	00	00	00	00	134847.421768	0
16	46	05.615955172136	000	00	00	00	00	00	134847.187183	0
16	46	05.618955064267	000	00	00	00	00	00	134847.232543	0
16	46	05.621955006078	000	00	00	00	00	00	134847.238342	0
16	46	05.626954303727	000	00	00	00	00	00	134847.051060	0
16	46	05.638954245391	000	00	00	00	00	00	134847.208619	0
16	46	05.640955243332	000	00	00	00	00	00	134847.258131	0
16	46	05.650955455829	000	00	00	00	00	00	134846.952256	0
16	46	05.653955323134	000	00	00	00	00	00	134847.129380	0
16	46	05.660955681094	000	00	00	00	00	00	134847.258114	0
16	46	05.661954774208	000	00	00	00	00	00	134846.986527	0
16	46	05.669955606027	000	00	00	00	00	00	134846.907257	0
16	46	05.672954154594	000	00	00	00	00	00	134847.256240	0
16	46	05.687955543326	000	00	00	00	00	00	134847.262281	0
16	46	05.695954733281	000	00	00	00	00	00	134847.184256	0
16	46	05.698955297266	000	00	00	00	00	00	134846.929329	0
16	46	05.708955497270	000	00	00	00	00	00	134846.915239	0
16	46	05.715954225438	000	00	00	00	00	00	134847.149904	0
16	46	05.720954991193	000	00	00	00	00	00	134846.963848	0
16	46	05.721955402987	000	00	00	00	00	00	134846.866700	0
16	46	05.726954302540	000	00	00	00	00	00	134846.845907	0
16	46	05.730954905091	000	00	00	00	00	00	134847.041088	0
16	46	05.732954273328	000	00	00	00	00	00	134846.926405	0
16	46	05.736954564942	000	00	00	00	00	00	134846.962279	0
16	46	05.740954744499	000	00	00	00	00	00	134846.755649	0
16	46	05.753954252192	000	00	00	00	00	00	134846.826663	0
16	46	05.775955513665	000	00	00	00	00	00	134847.005699	0
16	46	05.794955601843	000	00	00	00	00	00	134846.839302	0
16	46	05.800955162136	000	00	00	00	00	00	134846.818700	0
16	46	05.801955549199	000	00	00	00	00	00	134846.711376	0
16	46	05.803954705974	000	00	00	00	00	00	134846.656588	0
16	46	05.813954284065	000	00	00	00	00	00	134846.721333	0
16	46	05.823954285290	000	00	00	00	00	00	134846.882744	0
16	46	05.825955332992	000	00	00	00	00	00	134846.701635	0
16	46	05.832955342441	000	00	00	00	00	00	134846.598762	0
16	46	05.834954511745	000	00	00	00	00	00	134846.734593	0
16	46	05.842955580047	000	00	00	00	00	00	134846.798963	0
16	46	05.844955296670	000	00	00	00	00	00	134846.515518	0
16	46	05.860954609372	000	00	00	00	00	00	134846.663710	0
16	46	05.863954613378	000	00	00	00	00	00	134846.587982	0
16	46	05.864955137215	000	00	00	00	00	00	134846.752108	0
16	46	05.867954780551	000	00	00	00	00	00	134846.559602	0
16	46	05.869954322887	000	00	00	00	00	00	134846.540712	0
16	46	05.880954362889	000	00	00	00	00	00	134846.468683	0
16	46	05.882955261251	000	00	00	00	00	00	134846.640786	0
16	46	05.902954454898	000	00	00	00	00	00	134846.628692	0
16	46	05.907955332586	000	00	00	00	00	00	134846.450234	0
16	46	05.910955224652	000	00	00	00	00	00	134846.471736	0
16	46	05.917955445686	000	00	00	00	00	00	134846.458677	0
16	46	05.919954764206	000	00	00	00	00	00	134846.422967	0
16	46	05.936955421748	000	00	00	00	00	00	134846.379345	0
16	46	05.937954278656	000	00	00	00	00	00	134846.586535	0
16	46	05.938954827419	000	00	00	00	00	00	134846.393627	0
16	46	05.939955289155	000	00	00	00	00	00	134846.443715	0
16	46	05.958954966474	000	00	00	00	00	00	134846.438815	0
16	46	05.960954210357	000	00	00	00	00	00	134846.357388	0
16	46	05.965955013380	000	00	00	00	00	00	134846.387293	0
16	46	05.970954833530	000	00	00	00	00	00	134846.234164	0
16	46	05.986955315580	000	00	00	00	00	00	134846.199766	0
16	46	05.989955045930	000	00	00	00	00	00	134846.392096	0
16	46	06.003954455387	000	00	00	00	00	00	134846.311156	0
16	46	06.006954695877	000	00	00	00	00	00	134846.503292	0
16	46	06.019954800599	000	00	00	00	00	00	134846.128727	0
16	46	06.023954183969	000	00	00	00	00	00	134846.239315	0
16	46	06.026954063724	000	00	00	00	00	00	134846.278213	0
16	46	06.031954443672	000	00	00	00	00	00	134846.176055	0
16	46	06.033954434017	000	00	00	00	00	00	134846.177604	0
16	46	06.038954391144	000	00	00	00	00	00	134846.083218	0
16	46	06.056954514992	000	00	00	00	00	00	134846.277364	0
16	46	06.061954919998	000	00	00	00	00	00	134846.371408	0
16	46	06.065955223872	000	00	00	00	00	00	134846.254316	0
16	46	06.070954297618	000	00	00	00	00	00	134846.346646	0
16	46	06.079954185581	000	00	00	00	00	00	134845.981744	0
16	46	06.082954450852	000	00	00	00	00	00	134846.212839	0
16	46	06.093954328848	000	00	00	00	00	00	134845.988896	0
16	46	06.098955243921	000	00	00	00	00	00	134846.288226	0
16	46	06.105954855288	000	00	00	00	00	00	134845.918976	0
16	46	06.119955421746	000	00	00	00	00	00	134846.003344	0
16	46	06.125954695832	000	00	00	00	00	00	134845.884845	0
16	46	06.129954402742	000	00	00	00	00	00	134845.945057	0
16	46	06.131954828314	000	00	00	00	00	00	134846.222105	0
16	46	06.137954562881	000	00	00	00	00	00	134845.960612	0
16	46	06.143955578758	000	00	00	00	00	00	134845.987268	0
16	46	06.146954463235	000	00	00	00	00	00	134846.111033	0
16	46	06.158954093924	000	00	00	00	00	00	134846.036286	0
16	46	06.161954433868	000	00	00	00	00	00	134846.142259	0
16	46	06.166955423425	000	00	00	00	00	00	134846.115736	0
16	46	06.178954544113	000	00	00	00	00	00	134845.941444	0
16	46	06.184954328259	000	00	00	00	00	00	134845.945231	0
16	46	06.186954592144	000	00	00	00	00	00	134845.888009	0
16	46	06.192954189850	000	00	00	00	00	00	134845.866164	0
16	46	06.195954903087	000	00	00	00	00	00	134845.902056	0
16	46	06.197955415882	000	00	00	00	00	00	134845.826471	0
16	46	06.220954750541	000	00	00	00	00	00	134845.826992	0
16	46	06.224955527170	000	00	00	00	00	00	134845.715605	0
16	46	06.235954422540	000	00	00	00	00	00	134845.599655	0
16	46	06.237954226279	000	00	00	00	00	00	134845.705544	0
16	46	06.245954572936	000	00	00	00	00	00	134845.561377	0
16	46	06.256954476026	000	00	00	00	00	00	134845.746998	0
16	46	06.258955163037	000	00	00	00	00	00	134845.777694	0
16	46	06.260954357014	000	00	00	00	00	00	134845.608643	0
16	46	06.261954719150	000	00	00	00	00	00	134845.846876	0
16	46	06.262954956968	000	00	00	00	00	00	134845.913605	0
16	46	06.265954314054	000	00	00	00	00	00	134845.668190	0
16	46	06.267955013333	000	00	00	00	00	00	134845.885782	0
16	46	06.273955295292	000	00	00	00	00	00	134845.714028	0
16	46	06.274955620102	000	00	00	00	00	00	134845.490463	0
16	46	06.283955221843	000	00	00	00	00	00	134845.708310	0
16	46	06.285954614948	000	00	00	00	00	00	134845.516311	0
16	46	06.286954890056	000	00	00	00	00	00	134845.532972	0
16	46	06.289954284453	000	00	00	00	00	00	134845.691560	0
16	46	06.303955497817	000	00	00	00	00	00	134845.462333	0
16	46	06.304954280000	000	00	00	00	00	00	134845.470473	0
16	46	06.307955192293	000	00	00	00	00	00	134845.601823	0
16	46	06.322954628064	000	00	00	00	00	00	134845.441515	0
16	46	06.323954853331	000	00	00	00	00	00	134845.701550	0
16	46	06.328955482095	000	00	00	00	00	00	134845.532636	0
16	46	06.333955401897	000	00	00	00	00	00	134845.549201	0
16	46	06.337955233183	000	00	00	00	00	00	134845.507702	0
16	46	06.339954352785	000	00	00	00	00	00	134845.452620	0
16	46	06.341954890253	000	00	00	00	00	00	134845.505927	0
16	46	06.346954897024	000	00	00	00	00	00	134845.473654	0
16	46	06.355954262443	000	00	00	00	00	00	134845.318135	0
16	46	06.358955361240	000	00	00	00	00	00	134845.426244	0
16	46	06.359954106076	000	00	00	00	00	00	134845.624442	0
16	46	06.364954386576	000	00	00	00	00	00	134845.647434	0
16	46	06.365954773522	000	00	00	00	00	00	134845.470949	0
16	46	06.370954942046	000	00	00	00	00	00	134845.590884	0
16	46	06.375955384261	000	00	00	00	00	00	134845.350936	0
16	46	06.379955091244	000	00	00	00	00	00	134845.497608	0
16	46	06.382954348854	000	00	00	00	00	00	134845.500833	0
16	46	06.389955390849	000	00	00	00	00	00	134845.555909	0
16	46	06.391954485436	000	00	00	00	00	00	134845.346968	0
16	46	06.392954835093	000	00	00	00	00	00	134845.216106	0
16	46	06.397954817170	000	00	00	00	00	00	134845.427617	0
16	46	06.410955518906	000	00	00	00	00	00	134845.363397	0
16	46	06.411954189149	000	00	00	00	00	00	134845.300282	0
16	46	06.417955478908	000	00	00	00	00	00	134845.386030	0
16	46	06.423954292637	000	00	00	00	00	00	134845.488457	0
16	46	06.426955092837	000	00	00	00	00	00	134845.437730	0
16	46	06.428954212242	000	00	00	00	00	00	134845.322794	0
16	46	06.436954783087	000	00	00	00	00	00	134845.191437	0
16	46	06.445954807714	000	00	00	00	00	00	134845.318567	0
16	46	06.448954264408	000	00	00	00	00	00	134845.400017	0
16	46	06.451955164157	000	00	00	00	00	00	134845.358871	0
16	46	06.455954883524	000	00	00	00	00	00	134845.357314	0
16	46	06.458954489659	000	00	00	00	00	00	134845.193990	0
16	46	06.462954308263	000	00	00	00	00	00	134845.268388	0
16	46	06.465955083673	000	00	00	00	00	00	134845.096641	0
16	46	06.470955140248	000	00	00	00	00	00	134845.201949	0
16	46	06.471955552137	000	00	00	00	00	00	134845.195662	0
16	46	06.474954871992	000	00	00	00	00	00	134845.058786	0
16	46	06.482954061845	000	00	00	00	00	00	134845.318731	0
16	46	06.487955623626	000	00	00	00	00	00	134845.267938	0
16	46	06.489954606281	000	00	00	00	00	00	134845.120890	0
16	46	06.490954843968	000	00	00	00	00	00	134845.299008	0
16	46	06.493954574355	000	00	00	00	00	00	134845.080122	0
16	46	06.496955623530	000	00	00	00	00	00	134845.325741	0
16	46	06.516954344406	000	00	00	00	00	00	134845.084761	0
16	46	06.531955484454	000	00	00	00	00	00	134845.039237	0
16	46	06.538955481701	000	00	00	00	00	00	134844.954273	0
16	46	06.545955553323	000	00	00	00	00	00	134844.988502	0
16	46	06.549955633331	000	00	00	00	00	00	134845.015377	0
16	46	06.550954490252	000	00	00	00	00	00	134844.958248	0
16	46	06.551955001501	000	00	00	00	00	00	134845.001687	0
16	46	06.554954744446	000	00	00	00	00	00	134844.862616	0
16	46	06.560954292341	000	00	00	00	00	00	134844.997651	0
16	46	06.561954778903	000	00	00	00	00	00	134845.055409	0
16	46	06.563955552789	000	00	00	00	00	00	134845.004593	0
16	46	06.564954409761	000	00	00	00	00	00	134844.864969	0
16	46	06.566955382739	000	00	00	00	00	00	134844.921367	0
16	46	06.568954651448	000	00	00	00	00	00	134844.978181	0
16	46	06.569955175291	000	00	00	00	00	00	134844.906332	0
16	46	06.574954174452	000	00	00	00	00	00	134844.902509	0
16	46	06.579954641551	000	00	00	00	00	00	134844.937926	0
16	46	06.581955440452	000	00	00	00	00	00	134844.899488	0
16	46	06.589955314506	000	00	00	00	00	00	134844.827902	0
16	46	06.590954121537	000	00	00	00	00	00	134845.015370	0
16	46	06.592955032444	000	00	00	00	00	00	134844.915246	0
16	46	06.593955593577	000	00	00	00	00	00	134845.129966	0
16	46	06.594954711742	000	00	00	00	00	00	134845.096450	0
16	46	06.598955612986	000	00	00	00	00	00	134844.761899	0
16	46	06.606954416973	000	00	00	00	00	00	134844.816835	0
16	46	06.607954891144	000	00	00	00	00	00	134844.791159	0
16	46	06.608955414900	000	00	00	00	00	00	134845.008381	0
16	46	06.611955319509	000	00	00	00	00	00	134845.042746	0
16	46	06.612954313183	000	00	00	00	00	00	134844.884562	0
16	46	06.623954987568	000	00	00	00	00	00	134844.835155	0
16	46	06.624954789950	000	00	00	00	00	00	134844.668953	0
16	46	06.630954188404	000	00	00	00	00	00	134844.822061	0
16	46	06.632955086869	000	00	00	00	00	00	134844.795061	0
16	46	06.640954164701	000	00	00	00	00	00	134844.911324	0
16	46	06.678954253868	000	00	00	00	00	00	134844.700137	0
16	46	06.681955688407	000	00	00	00	00	00	134844.651637	0
16	46	06.693954460701	000	00	00	00	00	00	134844.690079	0
16	46	06.700954582237	000	00	00	00	00	00	134844.837859	0
16	46	06.703954536475	000	00	00	00	00	00	134844.681378	0
16	46	06.709954183869	000	00	00	00	00	00	134844.505712	0
16	46	06.712955544055	000	00	00	00	00	00	134844.559540	0
16	46	06.714954762982	000	00	00	00	00	00	134844.810973	0
16	46	06.720954509903	000	00	00	00	00	00	134844.650826	0
16	46	06.725955399997	000	00	00	00	00	00	134844.548655	0
16	46	06.728955466380	000	00	00	00	00	00	134844.714558	0
16	46	06.869955259855	000	00	00	00	00	00	134844.200034	0
16	46	06.875955094016	000	00	00	00	00	00	134844.399270	0
16	46	06.878955035878	000	00	00	00	00	00	134844.081184	0
16	46	06.904955531340	000	00	00	00	00	00	134844.103333	0
16	46	06.911954433672	000	00	00	00	00	00	134844.177421	0
16	46	06.915954862146	000	00	00	00	00	00	134844.049423	0
16	46	06.918954754306	000	00	00	00	00	00	134844.177787	0
16	46	06.921954696176	000	00	00	00	00	00	134844.254130	0
16	46	06.931954933520	000	00	00	00	00	00	134844.274867	0
16	46	06.934954912940	000	00	00	00	00	00	134844.083084	0
16	46	06.938955565238	000	00	00	00	00	00	134843.981048	0
16	46	06.940954921098	000	00	00	00	00	00	134844.219055	0
16	46	06.950955208216	000	00	00	00	00	00	134843.905073	0
16	46	06.955954705096	000	00	00	00	00	00	134844.185156	0
16	46	06.958955206726	000	00	00	00	00	00	134844.163326	0
16	46	06.961955322739	000	00	00	00	00	00	134843.912194	0
16	46	06.963954715829	000	00	00	00	00	00	134844.101500	0
16	46	06.967955156768	000	00	00	00	00	00	134843.958994	0
16	46	06.971955597568	000	00	00	00	00	00	134844.058507	0
16	46	06.974955502090	000	00	00	00	00	00	134843.982844	0
16	46	06.979954799855	000	00	00	00	00	00	134844.155492	0
16	46	06.981954192990	000	00	00	00	00	00	134843.970038	0
16	46	06.989955286124	000	00	00	00	00	00	134844.148649	0
16	46	06.991954691694	000	00	00	00	00	00	134843.985113	0
16	46	06.996955594259	000	00	00	00	00	00	134844.137569	0
16	46	07.007954302884	000	00	00	00	00	00	134843.840037	0
16	46	07.010955152931	000	00	00	00	00	00	134843.886290	0
16	46	07.011954930451	000	00	00	00	00	00	134843.869597	0
16	46	07.017953943381	000	00	00	00	00	00	134843.864521	0
16	46	07.018955437619	000	00	00	00	00	00	134843.968828	0
16	46	07.020955116823	000	00	00	00	00	00	134843.838577	0
16	46	07.023954536126	000	00	00	00	00	00	134843.795805	0
16	46	07.025954103425	000	00	00	00	00	00	134843.845372	0
16	46	07.030953936177	000	00	00	00	00	00	134843.833870	0
16	46	07.031955380648	000	00	00	00	00	00	134844.072639	0
16	46	07.041954821951	000	00	00	00	00	00	134843.695483	0
16	46	07.042954984943	000	00	00	00	00	00	134844.001136	0
16	46	07.048954893631	000	00	00	00	00	00	134843.827259	0
16	46	07.052955421503	000	00	00	00	00	00	134843.799020	0
16	46	07.054954055828	000	00	00	00	00	00	134843.716939	0
16	46	07.066955092188	000	00	00	00	00	00	134843.866760	0
16	46	07.075954246080	000	00	00	00	00	00	134843.782572	0
16	46	07.082954591548	000	00	00	00	00	00	134843.689240	0
16	46	07.087954523668	000	00	00	00	00	00	134843.678473	0
16	46	07.090955560394	000	00	00	00	00	00	134843.602107	0
16	46	07.094955416520	000	00	00	00	00	00	134843.903317	0
16	46	07.100955561538	000	00	00	00	00	00	134843.715896	0
16	46	07.106955582094	000	00	00	00	00	00	134843.756506	0
16	46	07.107954364255	000	00	00	00	00	00	134843.838616	0
16	46	07.112954184457	000	00	00	00	00	00	134843.704451	0
16	46	07.121954209149	000	00	00	00	00	00	134843.551209	0
16	46	07.123954721945	000	00	00	00	00	00	134843.645858	0
16	46	07.128954591892	000	00	00	00	00	00	134843.824751	0
16	46	07.132954510198	000	00	00	00	00	00	134843.538914	0
16	46	07.138954195048	000	00	00	00	00	00	134843.740150	0
16	46	07.140954521143	000	00	00	00	00	00	134843.829275	0
16	46	07.146954330201	000	00	00	00	00	00	134843.819694	0
16	46	07.149955093140	000	00	00	00	00	00	134843.596541	0
16	46	07.156954368758	000	00	00	00	00	00	134843.722289	0
16	46	07.157954569149	000	00	00	00	00	00	134843.535370	0
16	46	07.165954965632	000	00	00	00	00	00	134843.456566	0
16	46	07.169954261946	000	00	00	00	00	00	134843.447843	0
16	46	07.178954498217	000	00	00	00	00	00	134843.714658	0
16	46	07.179954773230	000	00	00	00	00	00	134843.766769	0
16	46	07.180954998512	000	00	00	00	00	00	134843.686065	0
16	46	07.183955463035	000	00	00	00	00	00	134843.729050	0
16	46	07.189955607966	000	00	00	00	00	00	134843.375064	0
16	46	07.193954829607	000	00	00	00	00	00	134843.510806	0
16	46	07.196954025094	000	00	00	00	00	00	134843.708499	0
16	46	07.215954760053	000	00	00	00	00	00	134843.660366	0
16	46	07.219955511893	000	00	00	00	00	00	134843.506755	0
16	46	07.220954095137	000	00	00	00	00	00	134843.442552	0
16	46	07.223955231202	000	00	00	00	00	00	134843.541822	0
16	46	07.227955037619	000	00	00	00	00	00	134843.440668	0
16	46	07.233954573036	000	00	00	00	00	00	134843.626909	0
16	46	07.236955273816	000	00	00	00	00	00	134843.289727	0
16	46	07.241954658610	000	00	00	00	00	00	134843.311598	0
16	46	07.243955059465	000	00	00	00	00	00	134843.479287	0
16	46	07.255955250010	000	00	00	00	00	00	134843.523220	0
16	46	07.257954282395	000	00	00	00	00	00	134843.535458	0
16	46	07.268954471547	000	00	00	00	00	00	134843.343953	0
16	46	07.269954808660	000	00	00	00	00	00	134843.275809	0
16	46	07.272954178356	000	00	00	00	00	00	134843.381263	0
16	46	07.275955314748	000	00	00	00	00	00	134843.320502	0
16	46	07.282954341390	000	00	00	00	00	00	134843.148868	0
16	46	07.290954961740	000	00	00	00	00	00	134843.156444	0
16	46	07.291955336368	000	00	00	00	00	00	134843.139184	0
16	46	07.293954318950	000	00	00	00	00	00	134843.333136	0
16	46	07.297955543771	000	00	00	00	00	00	134843.381377	0
16	46	07.299954849710	000	00	00	00	00	00	134843.286681	0
16	46	07.309954962839	000	00	00	00	00	00	134843.449255	0
16	46	07.313954744299	000	00	00	00	00	00	134843.283679	0
16	46	07.317954637867	000	00	00	00	00	00	134843.362123	0
16	46	07.320955587464	000	00	00	00	00	00	134843.110384	0
16	46	07.323954795240	000	00	00	00	00	00	134843.396013	0
16	46	07.328955088109	000	00	00	00	00	00	134843.328747	0
16	46	07.331954432841	000	00	00	00	00	00	134843.324124	0
16	46	07.332954832294	000	00	00	00	00	00	134843.321810	0
16	46	07.334955494509	000	00	00	00	00	00	134843.147846	0
16	46	07.336954452199	000	00	00	00	00	00	134843.001493	0
16	46	07.349955664118	000	00	00	00	00	00	134843.107817	0
16	46	07.354954339855	000	00	00	00	00	00	134842.963279	0
16	46	07.356954877621	000	00	00	00	00	00	134843.023214	0
16	46	07.358954059251	000	00	00	00	00	00	134843.276245	0
16	46	07.364954353478	000	00	00	00	00	00	134842.941981	0
16	46	07.513955240698	000	00	00	00	00	00	134842.733875	0
16	46	07.528954353082	000	00	00	00	00	00	134842.749589	0
16	46	07.531954294900	000	00	00	00	00	00	134842.672483	0
16	46	07.542955255340	000	00	00	00	00	00	134842.803573	0
16	46	07.547954503279	000	00	00	00	00	00	134842.638812	0
16	46	07.550954445192	000	00	00	00	00	00	134842.839379	0
16	46	07.553954586125	000	00	00	00	00	00	134842.890055	0
16	46	07.557954989752	000	00	00	00	00	00	134842.677519	0
16	46	07.559954631892	000	00	00	00	00	00	134842.802581	0
16	46	07.571954523570	000	00	00	00	00	00	134842.693812	0
16	46	07.572955059957	000	00	00	00	00	00	134842.631712	0
16	46	07.573955596228	000	00	00	00	00	00	134842.505078	0
16	46	07.578954893965	000	00	00	00	00	00	134842.605711	0
16	46	07.581954835878	000	00	00	00	00	00	134842.518487	0
16	46	07.591954264797	000	00	00	00	00	00	134842.410293	0
16	46	07.595954705634	000	00	00	00	00	00	134842.547492	0
16	46	07.597954061595	000	00	00	00	00	00	134842.427882	0
16	46	07.603954318358	000	00	00	00	00	00	134842.638548	0
16	46	07.608955258213	000	00	00	00	00	00	134842.647345	0
16	46	07.616954672048	000	00	00	00	00	00	134842.547169	0
16	46	07.621955611896	000	00	00	00	00	00	134842.346293	0
16	46	07.628954302738	000	00	00	00	00	00	134842.357839	0
16	46	07.630955387816	000	00	00	00	00	00	134842.421811	0
16	46	07.633955292338	000	00	00	00	00	00	134842.374467	0
16	46	07.654955283717	000	00	00	00	00	00	134842.418688	0
16	46	07.658955488208	000	00	00	00	00	00	134842.291323	0
16	46	07.664955322136	000	00	00	00	00	00	134842.469696	0
16	46	07.666954702843	000	00	00	00	00	00	134842.585913	0
16	46	07.667955226723	000	00	00	00	00	00	134842.379563	0
16	46	07.670954857618	000	00	00	00	00	00	134842.220983	0
16	46	07.675954292296	000	00	00	00	00	00	134842.317441	0
16	46	07.679954534069	000	00	00	00	00	00	134842.339116	0
16	46	07.681955407563	000	00	00	00	00	00	134842.288298	0
16	46	07.683954962391	000	00	00	00	00	00	134842.188703	0
16	46	07.692954663726	000	00	00	00	00	00	134842.467741	0
16	46	07.695954481242	000	00	00	00	00	00	134842.413432	0
16	46	07.696955030005	000	00	00	00	00	00	134842.482035	0
16	46	07.707955044898	000	00	00	00	00	00	134842.136931	0
16	46	07.716954360651	000	00	00	00	00	00	134842.348512	0
16	46	07.717954909414	000	00	00	00	00	00	134842.260946	0
16	46	07.718955396027	000	00	00	00	00	00	134842.268807	0
16	46	07.723954569148	000	00	00	00	00	00	134842.175221	0
16	46	07.728955247716	000	00	00	00	00	00	134842.414897	0
16	46	07.736954238659	000	00	00	00	00	00	134842.127000	0
16	46	07.741955116224	000	00	00	00	00	00	134842.272998	0
16	46	07.749955338651	000	00	00	00	00	00	134842.032702	0
16	46	07.752955044118	000	00	00	00	00	00	134842.034067	0
16	46	07.760955614998	000	00	00	00	00	00	134842.256469	0
16	46	07.914955352731	000	00	00	00	00	00	134841.762409	0
16	46	07.918955644462	000	00	00	00	00	00	134841.929597	0
16	46	07.927955631749	000	00	00	00	00	00	134841.697261	0
16	46	07.929955025043	000	00	00	00	00	00	134841.662439	0
16	46	07.937954264598	000	00	00	00	00	00	134841.702676	0
16	46	07.945954113718	000	00	00	00	00	00	134841.582251	0
16	46	07.947955149095	000	00	00	00	00	00	134841.847652	0
16	46	07.957954254656	000	00	00	00	00	00	134841.641265	0
16	46	07.958954753718	000	00	00	00	00	00	134841.777588	0
16	46	07.959955252736	000	00	00	00	00	00	134841.568882	0
16	46	07.963955656131	000	00	00	00	00	00	134841.820259	0
16	46	07.964954513031	000	00	00	00	00	00	134841.634087	0
16	46	07.969955465291	000	00	00	00	00	00	134841.816701	0
16	46	07.971954858411	000	00	00	00	00	00	134841.910344	0
16	46	07.973954214263	000	00	00	00	00	00	134841.783377	0
16	46	07.979954284696	000	00	00	00	00	00	134841.788639	0
16	46	07.980954783721	000	00	00	00	00	00	134841.733505	0
16	46	07.994955387563	000	00	00	00	00	00	134841.582903	0
16	46	08.014954034014	000	00	00	00	00	00	134841.699526	0
16	46	08.016955355481	000	00	00	00	00	00	134841.474196	0
16	46	08.030954404261	000	00	00	00	00	00	134841.460828	0
16	46	08.035955107865	000	00	00	00	00	00	134841.621975	0
16	46	08.036955134114	000	00	00	00	00	00	134841.549167	0
16	46	08.040955214165	000	00	00	00	00	00	134841.467617	0
16	46	08.046955371690	000	00	00	00	00	00	134841.354434	0
16	46	08.047955435140	000	00	00	00	00	00	134841.664025	0
16	46	08.048955449005	000	00	00	00	00	00	134841.485260	0
16	46	08.075955025779	000	00	00	00	00	00	134841.317145	0
16	46	08.083954539048	000	00	00	00	00	00	134841.262365	0
16	46	08.095955525881	000	00	00	00	00	00	134841.423387	0
16	46	08.097954172641	000	00	00	00	00	00	134841.241673	0
16	46	08.103954964601	000	00	00	00	00	00	134841.271058	0
16	46	08.106954023278	000	00	00	00	00	00	134841.578340	0
16	46	08.113954903623	000	00	00	00	00	00	134841.257258	0
16	46	08.117955356865	000	00	00	00	00	00	134841.266981	0
16	46	08.118955582337	000	00	00	00	00	00	134841.537033	0
16	46	08.120954241553	000	00	00	00	00	00	134841.545415	0
16	46	08.121954976916	000	00	00	00	00	00	134841.311271	0
16	46	08.123955377567	000	00	00	00	00	00	134841.277578	0
16	46	08.128954861946	000	00	00	00	00	00	134841.198618	0
16	46	08.131954293771	000	00	00	00	00	00	134841.307535	0
16	46	08.139954454113	000	00	00	00	00	00	134841.315834	0
16	46	08.147955460205	000	00	00	00	00	00	134841.190940	0
16	46	08.153954896232	000	00	00	00	00	00	134841.397723	0
16	46	08.155955222443	000	00	00	00	00	00	134841.107913	0
16	46	08.165955509758	000	00	00	00	00	00	134841.118689	0
16	46	08.166954043088	000	00	00	00	00	00	134841.240303	0
16	46	08.168954419103	000	00	00	00	00	00	134841.304698	0
16	46	08.174955211100	000	00	00	00	00	00	134841.204558	0
16	46	08.177954182633	000	00	00	00	00	00	134841.052145	0
16	46	08.181955183332	000	00	00	00	00	00	134841.138130	0
16	46	08.184954291741	000	00	00	00	00	00	134841.138565	0
16	46	08.191955532981	000	00	00	00	00	00	134841.211744	0
16	46	08.193954378708	000	00	00	00	00	00	134841.166849	0
16	46	08.218955383381	000	00	00	00	00	00	134841.269808	0
16	46	08.221954230408	000	00	00	00	00	00	134841.254790	0
16	46	08.225955044552	000	00	00	00	00	00	134841.302881	0
16	46	08.226955157908	000	00	00	00	00	00	134840.999265	0
16	46	08.231954443138	000	00	00	00	00	00	134841.037071	0
16	46	08.236954101747	000	00	00	00	00	00	134841.017266	0
16	46	08.237954538512	000	00	00	00	00	00	134841.110655	0
16	46	08.239955125879	000	00	00	00	00	00	134840.904690	0
16	46	08.241954046382	000	00	00	00	00	00	134840.899333	0
16	46	08.242954209418	000	00	00	00	00	00	134841.190790	0
16	46	08.252955069147	000	00	00	00	00	00	134841.072470	0
16	46	08.262954858859	000	00	00	00	00	00	134841.079123	0
16	46	08.282954052840	000	00	00	00	00	00	134841.013965	0
16	46	08.284954777067	000	00	00	00	00	00	134841.100000	0
16	46	08.287954308355	000	00	00	00	00	00	134840.908184	0
16	46	08.288954608361	000	00	00	00	00	00	134840.805284	0
16	46	08.293954863970	000	00	00	00	00	00	134840.781744	0
16	46	08.294955101846	000	00	00	00	00	00	134840.872470	0
16	46	08.296954295976	000	00	00	00	00	00	134840.920622	0
16	46	08.297954583424	000	00	00	00	00	00	134840.993382	0
16	46	08.300955582738	000	00	00	00	00	00	134840.871223	0
16	46	08.318954226474	000	00	00	00	00	00	134840.980018	0
16	46	08.329954913228	000	00	00	00	00	00	134840.904409	0
16	46	08.333954931149	000	00	00	00	00	00	134840.716182	0
16	46	08.340954443040	000	00	00	00	00	00	134840.933924	0
16	46	08.355954314357	000	00	00	00	00	00	134840.799551	0
16	46	08.359954070998	000	00	00	00	00	00	134840.993422	0
16	46	08.365954564302	000	00	00	00	00	00	134840.770683	0
16	46	08.366954976278	000	00	00	00	00	00	134840.947937	0
16	46	08.367955263726	000	00	00	00	00	00	134840.657165	0
16	46	08.370954210455	000	00	00	00	00	00	134840.926925	0
16	46	08.386954966278	000	00	00	00	00	00	134840.598713	0
16	46	08.388955466573	000	00	00	00	00	00	134840.834417	0
16	46	08.390954436771	000	00	00	00	00	00	134840.770608	0
16	46	08.392954340001	000	00	00	00	00	00	134840.637484	0
16	46	08.393954751889	000	00	00	00	00	00	134840.621703	0
16	46	08.428955633332	000	00	00	00	00	00	134840.601450	0
16	46	08.433954085143	000	00	00	00	00	00	134840.496060	0
16	46	08.434954285636	000	00	00	00	00	00	134840.499769	0
16	46	08.436954910299	000	00	00	00	00	00	134840.728608	0
16	46	08.441954792739	000	00	00	00	00	00	134840.647423	0
16	46	08.443954123672	000	00	00	00	00	00	134840.797156	0
16	46	08.455955122932	000	00	00	00	00	00	134840.710658	0
16	46	08.479954521390	000	00	00	00	00	00	134840.671432	0
16	46	08.482954575142	000	00	00	00	00	00	134840.611458	0
16	46	08.485955661592	000	00	00	00	00	00	134840.641376	0
16	46	08.497954670354	000	00	00	00	00	00	134840.603086	0
16	46	08.504954269418	000	00	00	00	00	00	134840.577388	0
16	46	08.512954305195	000	00	00	00	00	00	134840.592502	0
16	46	08.519955621101	000	00	00	00	00	00	134840.443419	0
16	46	08.535954361636	000	00	00	00	00	00	134840.325323	0
16	46	08.536954910400	000	00	00	00	00	00	134840.214691	0
16	46	08.546954575584	000	00	00	00	00	00	134840.327961	0
16	46	08.549954405440	000	00	00	00	00	00	134840.439803	0
16	46	08.550954755185	000	00	00	00	00	00	134840.269750	0
16	46	08.554954934996	000	00	00	00	00	00	134840.523088	0
16	46	08.556954079366	000	00	00	00	00	00	134840.192832	0
16	46	08.557954466225	000	00	00	00	00	00	134840.484237	0
16	46	08.568954493625	000	00	00	00	00	00	134840.126577	0
16	46	08.569954942832	000	00	00	00	00	00	134840.231380	0
16	46	08.581954449248	000	00	00	00	00	00	134840.130072	0
16	46	08.582954973084	000	00	00	00	00	00	134840.412732	0
16	46	08.593955025433	000	00	00	00	00	00	134840.437751	0
16	46	08.594955424895	000	00	00	00	00	00	134840.188134	0
16	46	08.598955567417	000	00	00	00	00	00	134840.064258	0
16	46	08.608955356918	000	00	00	00	00	00	134840.046936	0
16	46	08.611955273918	000	00	00	00	00	00	134840.015656	0
16	46	08.619955683134	000	00	00	00	00	00	134840.314958	0
16	46	08.625955591750	000	00	00	00	00	00	134840.153760	0
16	46	08.627955034601	000	00	00	00	00	00	134840.254669	0
16	46	08.640954654358	000	00	00	00	00	00	134840.043438	0
16	46	08.641955028907	000	00	00	00	00	00	134840.196389	0
16	46	08.643954384752	000	00	00	00	00	00	134840.257598	0
16	46	08.646954214651	000	00	00	00	00	00	134840.290074	0
16	46	08.651955079855	000	00	00	00	00	00	134840.003075	0
16	46	08.657955113129	000	00	00	00	00	00	134840.286763	0
16	46	08.664954077612	000	00	00	00	00	00	134839.935719	0
16	46	08.665954501943	000	00	00	00	00	00	134840.025910	0
16	46	08.669954644167	000	00	00	00	00	00	134839.989269	0
16	46	08.674955447321	000	00	00	00	00	00	134840.167562	0
16	46	08.678954420255	000	00	00	00	00	00	134840.000372	0
16	46	08.680955443087	000	00	00	00	00	00	134840.216545	0
16	46	08.685954541790	000	00	00	00	00	00	134839.973360	0
16	46	08.691954251444	000	00	00	00	00	00	134839.902515	0
16	46	08.699954971489	000	00	00	00	00	00	134839.985211	0
16	46	08.701954489050	000	00	00	00	00	00	134839.810944	0
16	46	08.707954111545	000	00	00	00	00	00	134839.836747	0
16	46	08.712955026625	000	00	00	00	00	00	134839.938467	0
16	46	08.722955177167	000	00	00	00	00	00	134839.951997	0
16	46	08.723954121044	000	00	00	00	00	00	134839.919945	0
16	46	08.727954313130	000	00	00	00	00	00	134839.912995	0
16	46	08.741954904559	000	00	00	00	00	00	134840.022821	0
16	46	08.743954148456	000	00	00	00	00	00	134839.823004	0
16	46	08.750954220261	000	00	00	00	00	00	134839.806445	0
16	46	08.751954694359	000	00	00	00	00	00	134839.717254	0
16	46	08.768954369247	000	00	00	00	00	00	134839.805276	0
16	46	08.772954623630	000	00	00	00	00	00	134839.955746	0
16	46	08.773955371442	000	00	00	00	00	00	134839.978709	0
16	46	08.778954457768	000	00	00	00	00	00	134839.852699	0
16	46	08.789954186570	000	00	00	00	00	00	134839.778675	0
16	46	08.791954985485	000	00	00	00	00	00	134839.795614	0
16	46	08.794954678662	000	00	00	00	00	00	134839.759471	0
16	46	08.797954471345	000	00	00	00	00	00	134839.615929	0
16	46	08.805955116673	000	00	00	00	00	00	134839.754587	0
16	46	08.811954714307	000	00	00	00	00	00	134839.571871	0
16	46	08.815954993574	000	00	00	00	00	00	134839.612703	0
16	46	08.817954312195	000	00	00	00	00	00	134839.807125	0
16	46	08.818954798655	000	00	00	00	00	00	134839.669994	0
16	46	08.822955164796	000	00	00	00	00	00	134839.635887	0
16	46	08.827954275977	000	00	00	00	00	00	134839.606477	0
16	46	08.831954443085	000	00	00	00	00	00	134839.878590	0
16	46	08.842954620057	000	00	00	00	00	00	134839.630626	0
16	46	08.851954644699	000	00	00	00	00	00	134839.535457	0
16	46	08.989954634257	000	00	00	00	00	00	134839.276100	0
16	46	09.000954686620	000	00	00	00	00	00	134839.198108	0
16	46	09.003954815096	000	00	00	00	00	00	134839.331345	0
16	46	09.018955134306	000	00	00	00	00	00	134839.163883	0
16	46	09.021954839758	000	00	00	00	00	00	134839.391810	0
16	46	09.031954816128	000	00	00	00	00	00	134839.155753	0
16	46	09.033954843915	000	00	00	00	00	00	134839.374160	0
16	46	09.034954857620	000	00	00	00	00	00	134839.382699	0
16	46	09.047954303132	000	00	00	00	00	00	134839.167860	0
16	46	09.049954392889	000	00	00	00	00	00	134839.318106	0
16	46	09.051954470357	000	00	00	00	00	00	134839.345819	0
16	46	09.058954654167	000	00	00	00	00	00	134839.100256	0
16	46	09.071954634557	000	00	00	00	00	00	134839.112666	0
16	46	09.078954022196	000	00	00	00	00	00	134839.032844	0
16	46	09.082954612444	000	00	00	00	00	00	134839.060589	0
16	46	09.092954563821	000	00	00	00	00	00	134839.091740	0
16	46	09.094955026972	000	00	00	00	00	00	134839.204647	0
16	46	09.100954350892	000	00	00	00	00	00	134839.046798	0
16	46	09.112955163524	000	00	00	00	00	00	134839.192971	0
16	46	09.115954023277	000	00	00	00	00	00	134838.849284	0
16	46	09.128954874453	000	00	00	00	00	00	134839.127271	0
16	46	09.133954495584	000	00	00	00	00	00	134839.120491	0
16	46	09.135954983576	000	00	00	00	00	00	134838.891927	0
16	46	09.137955347112	000	00	00	00	00	00	134839.169847	0
16	46	09.143954907413	000	00	00	00	00	00	134839.107314	0
16	46	09.156955609564	000	00	00	00	00	00	134838.813409	0
16	46	09.158954305982	000	00	00	00	00	00	134839.107407	0
16	46	09.170954795147	000	00	00	00	00	00	134839.089328	0
16	46	09.177955190491	000	00	00	00	00	00	134839.083052	0
16	46	09.179955491745	000	00	00	00	00	00	134838.800553	0
16	46	09.182954413431	000	00	00	00	00	00	134838.924163	0
16	46	09.189954087167	000	00	00	00	00	00	134838.871636	0
16	46	09.196955428015	000	00	00	00	00	00	134838.771617	0
16	46	09.199954635784	000	00	00	00	00	00	134838.712969	0
16	46	09.202954229368	000	00	00	00	00	00	134838.934536	0
16	46	09.206955006128	000	00	00	00	00	00	134838.738133	0
16	46	09.209954077269	000	00	00	00	00	00	134838.678033	0
16	46	09.210954227914	000	00	00	00	00	00	134838.667125	0
16	46	09.213954704799	000	00	00	00	00	00	134838.856138	0
16	46	09.219955210603	000	00	00	00	00	00	134838.792891	0
16	46	09.223954419904	000	00	00	00	00	00	134838.793578	0
16	46	09.226954884260	000	00	00	00	00	00	134838.854749	0
16	46	09.227954997565	000	00	00	00	00	00	134838.791807	0
16	46	09.229955435731	000	00	00	00	00	00	134838.728792	0
16	46	09.231953995433	000	00	00	00	00	00	134838.923318	0
16	46	09.237955135875	000	00	00	00	00	00	134838.675375	0
16	46	09.239955623678	000	00	00	00	00	00	134838.928205	0
16	46	09.241954295241	000	00	00	00	00	00	134838.638918	0
16	46	09.254954138953	000	00	00	00	00	00	134838.780061	0
16	46	09.260954196870	000	00	00	00	00	00	134838.623592	0
16	46	09.263955109200	000	00	00	00	00	00	134838.523153	0
16	46	09.266954354352	000	00	00	00	00	00	134838.711305	0
16	46	09.270954222986	000	00	00	00	00	00	134838.634550	0
16	46	09.272954835389	000	00	00	00	00	00	134838.698775	0
16	46	09.290955569144	000	00	00	00	00	00	134838.460537	0
16	46	09.292955397665	000	00	00	00	00	00	134838.560723	0
16	46	09.295954730107	000	00	00	00	00	00	134838.786494	0
16	46	09.306955006381	000	00	00	00	00	00	134838.413046	0
16	46	09.308955568857	000	00	00	00	00	00	134838.664484	0
16	46	09.321954504310	000	00	00	00	00	00	134838.411448	0
16	46	09.322954791896	000	00	00	00	00	00	134838.501132	0
16	46	09.327954773769	000	00	00	00	00	00	134838.532565	0
16	46	09.330954093624	000	00	00	00	00	00	134838.341054	0
16	46	09.331954468260	000	00	00	00	00	00	134838.465898	0
16	46	09.338955435785	000	00	00	00	00	00	134838.546263	0
16	46	09.366954901801	000	00	00	00	00	00	134838.245368	0
16	46	09.374954104162	000	00	00	00	00	00	134838.285150	0
16	46	09.380954709559	000	00	00	00	00	00	134838.578783	0
16	46	09.400954102442	000	00	00	00	00	00	134838.341247	0
16	46	09.410955609004	000	00	00	00	00	00	134838.530160	0
16	46	09.424955155380	000	00	00	00	00	00	134838.161790	0
16	46	09.427954450402	000	00	00	00	00	00	134838.302367	0
16	46	09.429955124899	000	00	00	00	00	00	134838.105197	0
16	46	09.435954324603	000	00	00	00	00	00	134838.429456	0
16	46	09.439954665933	000	00	00	00	00	00	134838.425011	0
16	46	09.440955065387	000	00	00	00	00	00	134838.086550	0
16	46	09.445955134455	000	00	00	00	00	00	134838.408726	0
16	46	09.452954534499	000	00	00	00	00	00	134838.150482	0
16	46	09.453954797114	000	00	00	00	00	00	134838.187402	0
16	46	09.455955496473	000	00	00	00	00	00	134838.360697	0
16	46	09.460954259346	000	00	00	00	00	00	134838.422269	0
16	46	09.481955594310	000	00	00	00	00	00	134838.367468	0
16	46	09.484955001346	000	00	00	00	00	00	134838.197972	0
16	46	09.500954164847	000	00	00	00	00	00	134838.032381	0
16	46	09.504954207616	000	00	00	00	00	00	134838.158509	0
16	46	09.515954446724	000	00	00	00	00	00	134838.173428	0
16	46	09.522954244749	000	00	00	00	00	00	134837.901222	0
16	46	09.531955426428	000	00	00	00	00	00	134837.971559	0
16	46	09.535954076026	000	00	00	00	00	00	134837.866011	0
16	46	09.541955141642	000	00	00	00	00	00	134837.964384	0
16	46	09.550954556871	000	00	00	00	00	00	134838.028479	0
16	46	09.554954923231	000	00	00	00	00	00	134837.862016	0
16	46	09.567954430800	000	00	00	00	00	00	134837.852227	0
16	46	09.575955101347	000	00	00	00	00	00	134838.010593	0
16	46	09.578955117810	000	00	00	00	00	00	134838.072812	0
16	46	09.580954523328	000	00	00	00	00	00	134837.888875	0
16	46	09.602954329559	000	00	00	00	00	00	134837.976722	0
16	46	09.603954890801	000	00	00	00	00	00	134837.839564	0
16	46	09.606954484356	000	00	00	00	00	00	134837.809395	0
16	46	09.613954593573	000	00	00	00	00	00	134837.789355	0
16	46	09.617954424844	000	00	00	00	00	00	134837.989361	0
16	46	09.620954092941	000	00	00	00	00	00	134837.879677	0
16	46	09.626955034262	000	00	00	00	00	00	134837.680109	0
16	46	09.629954615441	000	00	00	00	00	00	134837.873880	0
16	46	09.633954944402	000	00	00	00	00	00	134837.662403	0
16	46	09.638955585731	000	00	00	00	00	00	134837.729566	0
16	46	09.640955190349	000	00	00	00	00	00	134837.977733	0
16	46	09.642954434217	000	00	00	00	00	00	134837.957930	0
16	46	09.648955450255	000	00	00	00	00	00	134837.667227	0
16	46	09.649954257271	000	00	00	00	00	00	134837.595970	0
16	46	09.650954706427	000	00	00	00	00	00	134837.897888	0
16	46	09.653955083872	000	00	00	00	00	00	134837.653620	0
16	46	09.655954352638	000	00	00	00	00	00	134837.594378	0
16	46	09.658955675390	000	00	00	00	00	00	134837.887229	0
16	46	09.659954432696	000	00	00	00	00	00	134837.952035	0
16	46	09.673954178157	000	00	00	00	00	00	134837.585793	0
16	46	09.674954527960	000	00	00	00	00	00	134837.862978	0
16	46	09.685954754503	000	00	00	00	00	00	134837.656070	0
16	46	09.691954414360	000	00	00	00	00	00	134837.618466	0
16	46	09.692954789054	000	00	00	00	00	00	134837.599604	0
16	46	09.697954273426	000	00	00	00	00	00	134837.651867	0
16	46	09.704954743225	000	00	00	00	00	00	134837.571761	0
16	46	09.720955636127	000	00	00	00	00	00	134837.417159	0
16	46	09.721954405832	000	00	00	00	00	00	134837.616049	0
16	46	09.723955304406	000	00	00	00	00	00	134837.688983	0
16	46	09.726955159291	000	00	00	00	00	00	134837.530028	0
16	46	09.736955272689	000	00	00	00	00	00	134837.447046	0
16	46	09.740955439709	000	00	00	00	00	00	134837.688090	0
16	46	09.742955429952	000	00	00	00	00	00	134837.444976	0
16	46	09.745955334700	000	00	00	00	00	00	134837.693795	0
16	46	09.752955593132	000	00	00	00	00	00	134837.531236	0
16	46	09.757954579851	000	00	00	00	00	00	134837.418700	0
16	46	09.759955540649	000	00	00	00	00	00	134837.699608	0
16	46	09.760954484453	000	00	00	00	00	00	134837.446801	0
16	46	09.779954124999	000	00	00	00	00	00	134837.447983	0
16	46	09.780954636277	000	00	00	00	00	00	134837.470527	0
16	46	09.787954484207	000	00	00	00	00	00	134837.261341	0
16	46	09.791954564404	000	00	00	00	00	00	134837.398879	0
16	46	09.803955451694	000	00	00	00	00	00	134837.439186	0
16	46	09.805954795047	000	00	00	00	00	00	134837.452987	0
16	46	09.812954804795	000	00	00	00	00	00	134837.279311	0
16	46	09.814955603819	000	00	00	00	00	00	134837.355246	0
16	46	09.819954466126	000	00	00	00	00	00	134837.215654	0
16	46	09.831955477865	000	00	00	00	00	00	134837.228003	0
16	46	09.865955425194	000	00	00	00	00	00	134837.265223	0
16	46	09.866954244702	000	00	00	00	00	00	134837.438479	0
16	46	09.869955604801	000	00	00	00	00	00	134837.109103	0
16	46	09.872955472194	000	00	00	00	00	00	134837.075760	0
16	46	09.873954490751	000	00	00	00	00	00	134837.129249	0
16	46	09.877954844604	000	00	00	00	00	00	134837.304768	0
16	46	09.885954071746	000	00	00	00	00	00	134837.159661	0
16	46	09.887955082246	000	00	00	00	00	00	134837.149220	0
16	46	09.888955655828	000	00	00	00	00	00	134837.094110	0
16	46	09.889954462888	000	00	00	00	00	00	134837.402777	0
16	46	09.891955523279	000	00	00	00	00	00	134837.201036	0
16	46	09.905954460060	000	00	00	00	00	00	134837.120928	0
16	46	09.907955420749	000	00	00	00	00	00	134837.091134	0
16	46	09.908954277613	000	00	00	00	00	00	134837.086753	0
16	46	09.910955313033	000	00	00	00	00	00	134837.036961	0
16	46	09.915954436721	000	00	00	00	00	00	134837.028832	0
16	46	09.920955301845	000	00	00	00	00	00	134837.193453	0
16	46	09.923955666673	000	00	00	00	00	00	134837.167954	0
16	46	09.927954415733	000	00	00	00	00	00	134837.221233	0
16	46	09.930954320349	000	00	00	00	00	00	134837.170330	0
16	46	10.087953964357	000	00	00	00	00	00	134836.665958	0
16	46	10.089954253330	000	00	00	00	00	00	134836.667029	0
16	46	10.090954428757	000	00	00	00	00	00	134836.743235	0
16	46	10.104954261493	000	00	00	00	00	00	134836.531068	0
16	46	10.106954612493	000	00	00	00	00	00	134836.795998	0
16	46	10.120954009806	000	00	00	00	00	00	134836.860764	0
16	46	10.127955313277	000	00	00	00	00	00	134836.515474	0
16	46	10.132954996821	000	00	00	00	00	00	134836.718837	0
16	46	10.140954099566	000	00	00	00	00	00	134836.581006	0
16	46	10.143954999461	000	00	00	00	00	00	134836.733612	0
16	46	10.144955299416	000	00	00	00	00	00	134836.522622	0
16	46	10.147954519904	000	00	00	00	00	00	134836.754982	0
16	46	10.150955419660	000	00	00	00	00	00	134836.528320	0
16	46	10.152954340098	000	00	00	00	00	00	134836.578245	0
16	46	10.159954934403	000	00	00	00	00	00	134836.449238	0
16	46	10.162954067717	000	00	00	00	00	00	134836.524225	0
16	46	10.170954949652	000	00	00	00	00	00	134836.503627	0
16	46	10.174954469956	000	00	00	00	00	00	134836.526483	0
16	46	10.175954770100	000	00	00	00	00	00	134836.563339	0
16	46	10.180954590156	000	00	00	00	00	00	134836.518034	0
16	46	10.186954921883	000	00	00	00	00	00	134836.705076	0
16	46	10.196955221945	000	00	00	00	00	00	134836.342476	0
16	46	10.207955162288	000	00	00	00	00	00	134836.492282	0
16	46	10.208955412491	000	00	00	00	00	00	134836.319814	0
16	46	10.223955383422	000	00	00	00	00	00	134836.507833	0
16	46	10.224953991543	000	00	00	00	00	00	134836.472205	0
16	46	10.228954805636	000	00	00	00	00	00	134836.475250	0
16	46	10.230955169151	000	00	00	00	00	00	134836.606044	0
16	46	10.377955433869	000	00	00	00	00	00	134836.002095	0
16	46	10.381955364646	000	00	00	00	00	00	134836.210238	0
16	46	10.385955283033	000	00	00	00	00	00	134835.978265	0
16	46	10.404954824116	000	00	00	00	00	00	134836.055461	0
16	46	10.407954367860	000	00	00	00	00	00	134836.042971	0
16	46	10.408954742386	000	00	00	00	00	00	134835.940647	0
16	46	10.412954909756	000	00	00	00	00	00	134836.088045	0
16	46	10.418955664412	000	00	00	00	00	00	134835.810165	0
16	46	10.424955361690	000	00	00	00	00	00	134835.848467	0
16	46	10.429954099614	000	00	00	00	00	00	134835.923510	0
16	46	10.432955273231	000	00	00	00	00	00	134835.868238	0
16	46	10.437955653331	000	00	00	00	00	00	134835.762217	0
16	46	10.446954583327	000	00	00	00	00	00	134835.881242	0
16	46	10.449954127165	000	00	00	00	00	00	134836.065081	0
16	46	10.453954045581	000	00	00	00	00	00	134835.789040	0
16	46	10.455954844605	000	00	00	00	00	00	134835.802042	0
16	46	10.456955231697	000	00	00	00	00	00	134836.051999	0
16	46	10.468954464355	000	00	00	00	00	00	134835.994546	0
16	46	10.474955393278	000	00	00	00	00	00	134835.904862	0
16	46	10.477954974551	000	00	00	00	00	00	134835.675605	0
16	46	10.482955354455	000	00	00	00	00	00	134835.919863	0
16	46	10.497955188657	000	00	00	00	00	00	134835.788569	0
16	46	10.498955563133	000	00	00	00	00	00	134835.968904	0
16	46	10.503955022548	000	00	00	00	00	00	134835.687190	0
16	46	10.508955564350	000	00	00	00	00	00	134835.597478	0
16	46	10.519955169002	000	00	00	00	00	00	134835.613822	0
16	46	10.525954654797	000	00	00	00	00	00	134835.650605	0
16	46	10.527955441299	000	00	00	00	00	00	134835.851110	0
16	46	10.534955202296	000	00	00	00	00	00	134835.772230	0
16	46	10.539954101900	000	00	00	00	00	00	134835.701024	0
16	46	10.542955362536	000	00	00	00	00	00	134835.520491	0
16	46	10.545955217320	000	00	00	00	00	00	134835.863829	0
16	46	10.547955120499	000	00	00	00	00	00	134835.712325	0
16	46	10.549954588307	000	00	00	00	00	00	134835.813312	0
16	46	10.552954256571	000	00	00	00	00	00	134835.758671	0
16	46	10.555955455093	000	00	00	00	00	00	134835.519066	0
16	46	10.571954593863	000	00	00	00	00	00	134835.560245	0
16	46	10.573955343032	000	00	00	00	00	00	134835.631905	0
16	46	10.575954985092	000	00	00	00	00	00	134835.695382	0
16	46	10.581954246722	000	00	00	00	00	00	134835.478472	0
16	46	10.582954633865	000	00	00	00	00	00	134835.603934	0
16	46	10.585954364258	000	00	00	00	00	00	134835.392862	0
16	46	10.586954838364	000	00	00	00	00	00	134835.507970	0
16	46	10.587955225441	000	00	00	00	00	00	134835.508102	0
16	46	10.588955624895	000	00	00	00	00	00	134835.580914	0
16	46	10.593954736127	000	00	00	00	00	00	134835.636124	0
16	46	10.594955222739	000	00	00	00	00	00	134835.393544	0
16	46	10.596954690453	000	00	00	00	00	00	134835.530538	0
16	46	10.598954071204	000	00	00	00	00	00	134835.553788	0
16	46	10.609954210653	000	00	00	00	00	00	134835.669868	0
16	46	10.614955088458	000	00	00	00	00	00	134835.350451	0
16	46	10.616954270154	000	00	00	00	00	00	134835.671835	0
16	46	10.626955540451	000	00	00	00	00	00	134835.656515	0
16	46	10.629955581891	000	00	00	00	00	00	134835.653249	0
16	46	10.632955163077	000	00	00	00	00	00	134835.408485	0
16	46	10.644955042735	000	00	00	00	00	00	134835.372250	0
16	46	10.647954623870	000	00	00	00	00	00	134835.545550	0
16	46	10.793954153574	000	00	00	00	00	00	134835.074772	0
16	46	10.794954690107	000	00	00	00	00	00	134835.020893	0
16	46	10.798955168262	000	00	00	00	00	00	134835.290235	0
16	46	10.806954333224	000	00	00	00	00	00	134835.221809	0
16	46	10.825955578606	000	00	00	00	00	00	134835.146944	0
16	46	10.826954435433	000	00	00	00	00	00	134834.926444	0
16	46	10.834955354694	000	00	00	00	00	00	134834.950395	0
16	46	10.835954385730	000	00	00	00	00	00	134834.887864	0
16	46	10.839954789299	000	00	00	00	00	00	134835.153469	0
16	46	10.845954586031	000	00	00	00	00	00	134835.123857	0
16	46	10.857954229461	000	00	00	00	00	00	134835.113565	0
16	46	10.858954765783	000	00	00	00	00	00	134835.017863	0
16	46	10.860954158903	000	00	00	00	00	00	134835.018896	0
16	46	10.865955235633	000	00	00	00	00	00	134834.916722	0
16	46	10.866954104946	000	00	00	00	00	00	134835.072645	0
16	46	10.875955473624	000	00	00	00	00	00	134834.723440	0
16	46	10.878955353132	000	00	00	00	00	00	134834.889644	0
16	46	10.880954796034	000	00	00	00	00	00	134834.961556	0
16	46	10.887955353028	000	00	00	00	00	00	134834.850715	0
16	46	10.889954746170	000	00	00	00	00	00	134834.995976	0
16	46	10.891954102095	000	00	00	00	00	00	134834.790316	0
16	46	10.897955628112	000	00	00	00	00	00	134834.799474	0
16	46	10.898954733770	000	00	00	00	00	00	134834.781369	0
16	46	10.900954126919	000	00	00	00	00	00	134834.924227	0
16	46	10.901954625879	000	00	00	00	00	00	134834.931288	0
16	46	10.902955124948	000	00	00	00	00	00	134834.920297	0
16	46	10.903955623922	000	00	00	00	00	00	134834.740862	0
16	46	10.904954493184	000	00	00	00	00	00	134834.864039	0
16	46	10.905955664064	000	00	00	00	00	00	134834.700362	0
16	46	10.906954533224	000	00	00	00	00	00	134835.010830	0
16	46	10.910955011495	000	00	00	00	00	00	134834.818401	0
16	46	10.926955195340	000	00	00	00	00	00	134834.626647	0
16	46	10.933955304558	000	00	00	00	00	00	134834.910892	0
16	46	10.935954585832	000	00	00	00	00	00	134834.958029	0
16	46	10.951954259421	000	00	00	00	00	00	134834.714379	0
16	46	10.963954947707	000	00	00	00	00	00	134834.667841	0
16	46	10.965954552383	000	00	00	00	00	00	134834.580020	0
16	46	10.968954270305	000	00	00	00	00	00	134834.797341	0
16	46	10.972954450008	000	00	00	00	00	00	134834.561564	0
16	46	10.975955362490	000	00	00	00	00	00	134834.496059	0
16	46	10.976954219303	000	00	00	00	00	00	134834.599194	0
16	46	10.982955222644	000	00	00	00	00	00	134834.484786	0
16	46	10.993955362283	000	00	00	00	00	00	134834.584677	0
16	46	10.995955365041	000	00	00	00	00	00	134834.671657	0
16	46	11.000953854113	000	00	00	00	00	00	134834.537028	0
16	46	11.007954124943	000	00	00	00	00	00	134834.755739	0
16	46	11.008955420250	000	00	00	00	00	00	134834.761581	0
16	46	11.014955378756	000	00	00	00	00	00	134834.473075	0
16	46	11.022954332242	000	00	00	00	00	00	134834.651141	0
16	46	11.038954839562	000	00	00	00	00	00	134834.649083	0
16	46	11.044954511897	000	00	00	00	00	00	134834.439622	0
16	46	11.049953983718	000	00	00	00	00	00	134834.421475	0
16	46	11.053954586423	000	00	00	00	00	00	134834.310122	0
16	46	11.060954123328	000	00	00	00	00	00	134834.303951	0
16	46	11.064954974798	000	00	00	00	00	00	134834.501852	0
16	46	11.065955150349	000	00	00	00	00	00	134834.668304	0
16	46	11.068955390947	000	00	00	00	00	00	134834.590304	0
16	46	11.070954547664	000	00	00	00	00	00	134834.637842	0
16	46	11.079954323672	000	00	00	00	00	00	134834.314817	0
16	46	11.081954960893	000	00	00	00	00	00	134834.501614	0
16	46	11.086955453036	000	00	00	00	00	00	134834.598479	0
16	46	11.090955234555	000	00	00	00	00	00	134834.516334	0
16	46	11.097954485435	000	00	00	00	00	00	134834.278317	0
16	46	11.104955179348	000	00	00	00	00	00	134834.547306	0
16	46	11.106954174407	000	00	00	00	00	00	134834.190169	0
16	46	11.107954586223	000	00	00	00	00	00	134834.359381	0
16	46	11.108954823925	000	00	00	00	00	00	134834.379157	0
16	46	11.122954644212	000	00	00	00	00	00	134834.262332	0
16	46	11.123954944109	000	00	00	00	00	00	134834.287509	0
16	46	11.127954974552	000	00	00	00	00	00	134834.289817	0
16	46	11.135955147416	000	00	00	00	00	00	134834.418349	0
16	46	11.137955510902	000	00	00	00	00	00	134834.207283	0
16	46	11.145955422398	000	00	00	00	00	00	134834.108964	0
16	46	11.151955505244	000	00	00	00	00	00	134834.237162	0
16	46	11.155954565329	000	00	00	00	00	00	134834.250377	0
16	46	11.157955040850	000	00	00	00	00	00	134834.178517	0
16	46	11.162954599808	000	00	00	00	00	00	134834.055951	0
16	46	11.176955079558	000	00	00	00	00	00	134834.065371	0
16	46	11.177955304745	000	00	00	00	00	00	134834.102631	0
16	46	11.178955480355	000	00	00	00	00	00	134834.290745	0
16	46	11.185955253524	000	00	00	00	00	00	134834.253853	0
16	46	11.188954138059	000	00	00	00	00	00	134834.274293	0
16	46	11.202955550747	000	00	00	00	00	00	134834.239457	0
16	46	11.203954133816	000	00	00	00	00	00	134833.972623	0
16	46	11.206954747613	000	00	00	00	00	00	134834.037376	0
16	46	11.210954168360	000	00	00	00	00	00	134834.279830	0
16	46	11.212954569346	000	00	00	00	00	00	134834.075695	0
16	46	11.216955420801	000	00	00	00	00	00	134833.924755	0
16	46	11.218954216871	000	00	00	00	00	00	134834.031473	0
16	46	11.219954354943	000	00	00	00	00	00	134833.917358	0
16	46	11.225954077068	000	00	00	00	00	00	134833.964027	0
16	46	11.235954352182	000	00	00	00	00	00	134833.976364	0
16	46	11.238954878900	000	00	00	00	00	00	134833.948166	0
16	46	11.252954699055	000	00	00	00	00	00	134834.027024	0
16	46	11.259955032096	000	00	00	00	00	00	134834.162679	0
16	46	11.269955605683	000	00	00	00	00	00	134833.822447	0
16	46	11.274955500754	000	00	00	00	00	00	134833.899561	0
16	46	11.291954043627	000	00	00	00	00	00	134834.067621	0
16	46	11.293954805391	000	00	00	00	00	00	134833.901156	0
16	46	11.300955150844	000	00	00	00	00	00	134833.914243	0
16	46	11.307954687713	000	00	00	00	00	00	134833.845929	0
16	46	11.311954444405	000	00	00	00	00	00	134833.841928	0
16	46	11.313954969752	000	00	00	00	00	00	134833.807259	0
16	46	11.317954390550	000	00	00	00	00	00	134833.981331	0
16	46	11.318954653136	000	00	00	00	00	00	134833.831075	0
16	46	11.320955203228	000	00	00	00	00	00	134833.791293	0
16	46	11.324954760894	000	00	00	00	00	00	134833.710571	0
16	46	11.326955435434	000	00	00	00	00	00	134833.722464	0
16	46	11.327954155386	000	00	00	00	00	00	134833.769297	0
16	46	11.329954904650	000	00	00	00	00	00	134834.016862	0
16	46	11.338954320047	000	00	00	00	00	00	134833.748756	0
16	46	11.341955443677	000	00	00	00	00	00	134833.800949	0
16	46	11.342954088999	000	00	00	00	00	00	134833.807125	0
16	46	11.343954413918	000	00	00	00	00	00	134833.909316	0
16	46	11.347954058605	000	00	00	00	00	00	134833.756121	0
16	46	11.349954583820	000	00	00	00	00	00	134833.995039	0
16	46	11.353954290949	000	00	00	00	00	00	134833.737962	0
16	46	11.356954394505	000	00	00	00	00	00	134833.637010	0
16	46	11.361954413820	000	00	00	00	00	00	134833.585746	0
16	46	11.372954727514	000	00	00	00	00	00	134833.892531	0
16	46	11.379955384015	000	00	00	00	00	00	134833.695313	0
16	46	11.380955634260	000	00	00	00	00	00	134833.632235	0
16	46	11.382954629349	000	00	00	00	00	00	134833.727978	0
16	46	11.394954969364	000	00	00	00	00	00	134833.618484	0
16	46	11.395955418557	000	00	00	00	00	00	134833.660196	0
16	46	11.396954163480	000	00	00	00	00	00	134833.820838	0
16	46	11.399955137858	000	00	00	00	00	00	134833.515525	0
16	46	11.407954676230	000	00	00	00	00	00	134833.760320	0
16	46	11.409955363131	000	00	00	00	00	00	134833.824463	0
16	46	11.427954442544	000	00	00	00	00	00	134833.540486	0
16	46	11.432954611199	000	00	00	00	00	00	134833.639008	0
16	46	11.436954405290	000	00	00	00	00	00	134833.685704	0
16	46	11.450954922191	000	00	00	00	00	00	134833.597960	0
16	46	11.462954677416	000	00	00	00	00	00	134833.445768	0
16	46	11.465955614600	000	00	00	00	00	00	134833.492361	0
16	46	11.623954426825	000	00	00	00	00	00	134833.267754	0
16	46	11.629954833283	000	00	00	00	00	00	134833.331811	0
16	46	11.630955369605	000	00	00	00	00	00	134833.344819	0
16	46	11.639955071099	000	00	00	00	00	00	134833.225294	0
16	46	11.645955079293	000	00	00	00	00	00	134832.944814	0
16	46	11.649955433139	000	00	00	00	00	00	134832.934344	0
16	46	11.658955221748	000	00	00	00	00	00	134833.190185	0
16	46	11.659954115828	000	00	00	00	00	00	134832.957043	0
16	46	11.677955347514	000	00	00	00	00	00	134832.948926	0
16	46	11.684955643228	000	00	00	00	00	00	134833.219121	0
16	46	11.693955643277	000	00	00	00	00	00	134833.096980	0
16	46	11.696955535532	000	00	00	00	00	00	134833.003690	0
16	46	11.703954276076	000	00	00	00	00	00	134832.970987	0
16	46	11.713954513958	000	00	00	00	00	00	134832.996358	0
16	46	11.716955003329	000	00	00	00	00	00	134832.865325	0
16	46	11.728954882885	000	00	00	00	00	00	134832.889674	0
16	46	11.732955323962	000	00	00	00	00	00	134833.036817	0
16	46	11.734954729611	000	00	00	00	00	00	134832.734191	0
16	46	11.736954122884	000	00	00	00	00	00	134833.018574	0
16	46	11.739955607271	000	00	00	00	00	00	134832.811635	0
16	46	11.740954314795	000	00	00	00	00	00	134832.777718	0
16	46	11.746955654213	000	00	00	00	00	00	134832.769843	0
16	46	11.748954885683	000	00	00	00	00	00	134832.678685	0
16	46	11.751954603678	000	00	00	00	00	00	134832.989970	0
16	46	11.898954595439	000	00	00	00	00	00	134832.600691	0
16	46	11.904954553917	000	00	00	00	00	00	134832.674638	0
16	46	11.919954276076	000	00	00	00	00	00	134832.581721	0
16	46	11.921955274112	000	00	00	00	00	00	134832.325885	0
16	46	11.929954725383	000	00	00	00	00	00	134832.520432	0
16	46	11.933955129054	000	00	00	00	00	00	134832.554339	0
16	46	11.946955246473	000	00	00	00	00	00	134832.580904	0
16	46	11.949955188458	000	00	00	00	00	00	134832.596680	0
16	46	11.952955080698	000	00	00	00	00	00	134832.205901	0
16	46	11.956955695830	000	00	00	00	00	00	134832.268070	0
16	46	11.960954457267	000	00	00	00	00	00	134832.201791	0
16	46	11.962955455289	000	00	00	00	00	00	134832.568250	0
16	46	11.975955635047	000	00	00	00	00	00	134832.201920	0
16	46	11.976954504411	000	00	00	00	00	00	134832.275376	0
16	46	11.981960992693	000	00	00	00	00	00	134832.156579	0
16	46	11.997954757368	000	00	00	00	00	00	134832.154515	0
16	46	12.001955061503	000	00	00	00	00	00	134832.446994	0
16	46	12.007954746274	000	00	00	00	00	00	134832.355136	0
16	46	12.017954523821	000	00	00	00	00	00	134832.109826	0
16	46	12.020954229418	000	00	00	00	00	00	134832.284483	0
16	46	12.021954168609	000	00	00	00	00	00	134832.376381	0
16	46	12.022954070402	000	00	00	00	00	00	134832.335315	0
16	46	12.026955444359	000	00	00	00	00	00	134832.284345	0
16	46	12.033955056075	000	00	00	00	00	00	134832.373299	0
16	46	12.036954935829	000	00	00	00	00	00	134832.131241	0
16	46	12.037954974505	000	00	00	00	00	00	134832.240434	0
16	46	12.042954657911	000	00	00	00	00	00	134832.342242	0
16	46	12.044954536279	000	00	00	00	00	00	134832.329016	0
16	46	12.046954551537	000	00	00	00	00	00	134832.301175	0
16	46	12.051954521143	000	00	00	00	00	00	134832.237156	0
16	46	12.062954411944	000	00	00	00	00	00	134832.171853	0
16	46	12.064954526722	000	00	00	00	00	00	134832.058319	0
16	46	12.072954164600	000	00	00	00	00	00	134832.115025	0
16	46	12.089954959411	000	00	00	00	00	00	134831.922316	0
16	46	12.099954512938	000	00	00	00	00	00	134832.118893	0
16	46	12.104955042349	000	00	00	00	00	00	134832.034825	0
16	46	12.108954052739	000	00	00	00	00	00	134831.995196	0
16	46	12.135954724603	000	00	00	00	00	00	134832.000127	0
16	46	12.138955238806	000	00	00	00	00	00	134832.118518	0
16	46	12.142954162038	000	00	00	00	00	00	134831.788534	0
16	46	12.145954626474	000	00	00	00	00	00	134832.009075	0
16	46	12.148954916724	000	00	00	00	00	00	134832.122912	0
16	46	12.160955231891	000	00	00	00	00	00	134831.725015	0
16	46	12.171954612742	000	00	00	00	00	00	134832.056988	0
16	46	12.175955203085	000	00	00	00	00	00	134832.045619	0
16	46	12.180954674994	000	00	00	00	00	00	134831.789844	0
16	46	12.183955574896	000	00	00	00	00	00	134831.926360	0
16	46	12.185954234017	000	00	00	00	00	00	134831.822845	0
16	46	12.190955472543	000	00	00	00	00	00	134831.751464	0
16	46	12.194954669707	000	00	00	00	00	00	134831.667983	0
16	46	12.195954832743	000	00	00	00	00	00	134832.005498	0
16	46	12.198955384207	000	00	00	00	00	00	134832.012125	0
16	46	12.199954353077	000	00	00	00	00	00	134831.729013	0
16	46	12.201955002638	000	00	00	00	00	00	134832.003280	0
16	46	12.202955265289	000	00	00	00	00	00	134831.875440	0
16	46	12.207954563033	000	00	00	00	00	00	134831.996809	0
16	46	12.209955138213	000	00	00	00	00	00	134831.840492	0
16	46	12.213954546620	000	00	00	00	00	00	134831.865839	0
16	46	12.215954885432	000	00	00	00	00	00	134831.926029	0
16	46	12.216955123076	000	00	00	00	00	00	134831.705721	0
16	46	12.217955286127	000	00	00	00	00	00	134831.651201	0
16	46	12.219955512839	000	00	00	00	00	00	134831.810082	0
16	46	12.228955425831	000	00	00	00	00	00	134831.877455	0
16	46	12.230954134750	000	00	00	00	00	00	134831.905563	0
16	46	12.235955211749	000	00	00	00	00	00	134831.629982	0
16	46	12.246954878458	000	00	00	00	00	00	134831.626117	0
16	46	12.264955239371	000	00	00	00	00	00	134831.635511	0
16	46	12.265954332543	000	00	00	00	00	00	134831.601931	0
16	46	12.268955132837	000	00	00	00	00	00	134831.528363	0
16	46	12.271954664408	000	00	00	00	00	00	134831.784909	0
16	46	12.278955047317	000	00	00	00	00	00	134831.741175	0
16	46	12.282954592491	000	00	00	00	00	00	134831.542860	0
16	46	12.431954114945	000	00	00	00	00	00	134831.230153	0
16	46	12.440954413578	000	00	00	00	00	00	134831.224560	0
16	46	12.461954803577	000	00	00	00	00	00	134831.100948	0
16	46	12.467955570792	000	00	00	00	00	00	134831.027808	0
16	46	12.478955237813	000	00	00	00	00	00	134831.006194	0
16	46	12.481954731891	000	00	00	00	00	00	134831.223873	0
16	46	12.491955454847	000	00	00	00	00	00	134831.293439	0
16	46	12.496954155584	000	00	00	00	00	00	134830.943173	0
16	46	12.498954991745	000	00	00	00	00	00	134830.954640	0
16	46	12.499955590305	000	00	00	00	00	00	134831.246088	0
16	46	12.500954409908	000	00	00	00	00	00	134831.217629	0
16	46	12.509955430003	000	00	00	00	00	00	134830.928853	0
16	46	12.513954067319	000	00	00	00	00	00	134831.060532	0
16	46	12.517954346418	000	00	00	00	00	00	134830.992230	0
16	46	12.526954657464	000	00	00	00	00	00	134830.981495	0
16	46	12.527955156424	000	00	00	00	00	00	134830.904460	0
16	46	12.531955522740	000	00	00	00	00	00	134831.022042	0
16	46	12.542954654797	000	00	00	00	00	00	134831.161173	0
16	46	12.572955343429	000	00	00	00	00	00	134830.766307	0
16	46	12.582955008904	000	00	00	00	00	00	134830.946649	0
16	46	12.587955637864	000	00	00	00	00	00	134830.976965	0
16	46	12.589954881842	000	00	00	00	00	00	134831.011861	0
16	46	12.595954243385	000	00	00	00	00	00	134830.916768	0
16	46	12.596954680150	000	00	00	00	00	00	134831.010267	0
16	46	12.600954897120	000	00	00	00	00	00	134830.938178	0
16	46	12.602954203183	000	00	00	00	00	00	134831.046970	0
16	46	12.611954153472	000	00	00	00	00	00	134831.004870	0
16	46	12.616955081096	000	00	00	00	00	00	134830.892497	0
16	46	12.619954923575	000	00	00	00	00	00	134830.864404	0
16	46	12.622954604216	000	00	00	00	00	00	134830.774286	0
16	46	12.636955046721	000	00	00	00	00	00	134830.733428	0
16	46	12.639955150393	000	00	00	00	00	00	134830.894232	0
16	46	12.640954069415	000	00	00	00	00	00	134830.946189	0
16	46	12.649955637025	000	00	00	00	00	00	134830.673498	0
16	46	12.650954394405	000	00	00	00	00	00	134830.573989	0
16	46	12.662954137362	000	00	00	00	00	00	134830.932157	0
16	46	12.674954191447	000	00	00	00	00	00	134830.576405	0
16	46	12.686955700905	000	00	00	00	00	00	134830.685483	0
16	46	12.690954512189	000	00	00	00	00	00	134830.846101	0
16	46	12.691955060946	000	00	00	00	00	00	134830.836117	0
16	46	12.692955584898	000	00	00	00	00	00	134830.802957	0
16	46	12.695955439907	000	00	00	00	00	00	134830.804981	0
16	46	12.700955533721	000	00	00	00	00	00	134830.783082	0
16	46	12.701954353324	000	00	00	00	00	00	134830.652229	0
16	46	12.703955239296	000	00	00	00	00	00	134830.747612	0
16	46	12.716955580894	000	00	00	00	00	00	134830.529210	0
16	46	12.726955184211	000	00	00	00	00	00	134830.426731	0
16	46	12.727955596223	000	00	00	00	00	00	134830.756442	0
16	46	12.728954403232	000	00	00	00	00	00	134830.510514	0
16	46	12.731954133822	000	00	00	00	00	00	134830.734265	0
16	46	12.734954299805	000	00	00	00	00	00	134830.419102	0
16	46	12.735954748998	000	00	00	00	00	00	134830.660581	0
16	46	12.737954142234	000	00	00	00	00	00	134830.701669	0
16	46	12.741954371595	000	00	00	00	00	00	134830.622103	0
16	46	12.754955459706	000	00	00	00	00	00	134830.664503	0
16	46	12.756954815537	000	00	00	00	00	00	134830.398578	0
16	46	12.760955592290	000	00	00	00	00	00	134830.312901	0
16	46	12.762954786471	000	00	00	00	00	00	134830.309030	0
16	46	12.783955176521	000	00	00	00	00	00	134830.412948	0
16	46	12.796955605198	000	00	00	00	00	00	134830.310358	0
16	46	12.798955010752	000	00	00	00	00	00	134830.554133	0
16	46	12.816954289367	000	00	00	00	00	00	134830.265931	0
16	46	12.819954094462	000	00	00	00	00	00	134830.198774	0
16	46	12.823954224361	000	00	00	00	00	00	134830.409599	0
16	46	12.825955160195	000	00	00	00	00	00	134830.209595	0
16	46	12.829955339905	000	00	00	00	00	00	134830.264159	0
16	46	12.833955619346	000	00	00	00	00	00	134830.257251	0
16	46	12.835954813381	000	00	00	00	00	00	134830.188977	0
16	46	12.837954231400	000	00	00	00	00	00	134830.476994	0
16	46	12.853955447870	000	00	00	00	00	00	134830.147640	0
16	46	12.860955320895	000	00	00	00	00	00	134830.284245	0
16	46	12.862954776174	000	00	00	00	00	00	134830.173870	0
16	46	12.871954403090	000	00	00	00	00	00	134830.128798	0
16	46	12.876955106724	000	00	00	00	00	00	134830.309248	0
16	46	12.878954363136	000	00	00	00	00	00	134830.126037	0
16	46	12.879955621000	000	00	00	00	00	00	134830.204705	0
16	46	12.886955667920	000	00	00	00	00	00	134830.030167	0
16	46	13.031955036175	000	00	00	00	00	00	134829.798191	0
16	46	13.034955115043	000	00	00	00	00	00	134829.671713	0
16	46	13.041954241300	000	00	00	00	00	00	134829.888230	0
16	46	13.048954773527	000	00	00	00	00	00	134829.751772	0
16	46	13.051954914648	000	00	00	00	00	00	134829.820286	0
16	46	13.062954407418	000	00	00	00	00	00	134829.809600	0
16	46	13.064954609195	000	00	00	00	00	00	134829.813417	0
16	46	13.070954144801	000	00	00	00	00	00	134829.700141	0
16	46	13.072954657815	000	00	00	00	00	00	134829.582752	0
16	46	13.073954795982	000	00	00	00	00	00	134829.800200	0
16	46	13.075955084896	000	00	00	00	00	00	134829.669367	0
16	46	13.077955398658	000	00	00	00	00	00	134829.843441	0
16	46	13.087955512041	000	00	00	00	00	00	134829.897589	0
16	46	13.102954786576	000	00	00	00	00	00	134829.578205	0
16	46	13.103954924794	000	00	00	00	00	00	134829.574947	0
16	46	13.114955462639	000	00	00	00	00	00	134829.761989	0
16	46	13.122955100553	000	00	00	00	00	00	134829.472007	0
16	46	13.123955462739	000	00	00	00	00	00	134829.588666	0
16	46	13.125954184114	000	00	00	00	00	00	134829.573688	0
16	46	13.129955135140	000	00	00	00	00	00	134829.659692	0
16	46	13.144954621152	000	00	00	00	00	00	134829.727708	0
16	46	13.154955169950	000	00	00	00	00	00	134829.418699	0
16	46	13.156954127815	000	00	00	00	00	00	134829.601201	0
16	46	13.164954537017	000	00	00	00	00	00	134829.759734	0
16	46	13.178953984163	000	00	00	00	00	00	134829.454178	0
16	46	13.184954975288	000	00	00	00	00	00	134829.323772	0
16	46	13.188955565485	000	00	00	00	00	00	134829.393418	0
16	46	13.192954613332	000	00	00	00	00	00	134829.444744	0
16	46	13.200954313375	000	00	00	00	00	00	134829.376781	0
16	46	13.202955000306	000	00	00	00	00	00	134829.539590	0
16	46	13.205955527017	000	00	00	00	00	00	134829.320417	0
16	46	13.212955288065	000	00	00	00	00	00	134829.413922	0
16	46	13.221955275534	000	00	00	00	00	00	134829.283534	0
16	46	13.225954435191	000	00	00	00	00	00	134829.275114	0
16	46	13.228955160892	000	00	00	00	00	00	134829.447496	0
16	46	13.232954133957	000	00	00	00	00	00	134829.504691	0
16	46	13.243955554892	000	00	00	00	00	00	134829.502750	0
16	46	13.245954214115	000	00	00	00	00	00	134829.290665	0
16	46	13.249954891551	000	00	00	00	00	00	134829.270014	0
16	46	13.251955479005	000	00	00	00	00	00	134829.315102	0
16	46	13.255955161243	000	00	00	00	00	00	134829.188543	0
16	46	13.260954807316	000	00	00	00	00	00	134829.248707	0
16	46	13.263955483126	000	00	00	00	00	00	134829.395008	0
16	46	13.272954824162	000	00	00	00	00	00	134829.184336	0
16	46	13.273955136370	000	00	00	00	00	00	134829.271817	0
16	46	13.427954541687	000	00	00	00	00	00	134829.030979	0
16	46	13.435954677370	000	00	00	00	00	00	134829.084988	0
16	46	13.438954644116	000	00	00	00	00	00	134828.881488	0
16	46	13.443955061593	000	00	00	00	00	00	134828.805838	0
16	46	13.445954255680	000	00	00	00	00	00	134828.874151	0
16	46	13.456955340946	000	00	00	00	00	00	134828.862032	0
16	46	13.460955371294	000	00	00	00	00	00	134828.745040	0
16	46	13.464955463867	000	00	00	00	00	00	134828.832415	0
16	46	13.467955007713	000	00	00	00	00	00	134828.866912	0
16	46	13.475954844849	000	00	00	00	00	00	134828.641331	0
16	46	13.481955574549	000	00	00	00	00	00	134828.649765	0
16	46	13.483954694064	000	00	00	00	00	00	134828.768286	0
16	46	13.487954861448	000	00	00	00	00	00	134828.995311	0
16	46	13.491954854508	000	00	00	00	00	00	134828.860585	0
16	46	13.495954822887	000	00	00	00	00	00	134828.828367	0
16	46	13.496955234703	000	00	00	00	00	00	134828.625292	0
16	46	13.498954403869	000	00	00	00	00	00	134828.924055	0
16	46	13.504955519362	000	00	00	00	00	00	134828.667286	0
16	46	13.524954601795	000	00	00	00	00	00	134828.826594	0
16	46	13.526955686823	000	00	00	00	00	00	134828.596559	0
16	46	13.529955591439	000	00	00	00	00	00	134828.686412	0
16	46	13.534955125731	000	00	00	00	00	00	134828.556514	0
16	46	13.540955332981	000	00	00	00	00	00	134828.581384	0
16	46	13.543955274894	000	00	00	00	00	00	134828.752431	0
16	46	13.551955597068	000	00	00	00	00	00	134828.551327	0
16	46	13.552954329563	000	00	00	00	00	00	134828.573366	0
16	46	13.570954416769	000	00	00	00	00	00	134828.729770	0
16	46	13.571954828658	000	00	00	00	00	00	134828.585142	0
16	46	13.581954655827	000	00	00	00	00	00	134828.712920	0
16	46	13.590954083775	000	00	00	00	00	00	134828.481729	0
16	46	13.594955233872	000	00	00	00	00	00	134828.701319	0
16	46	13.599955613921	000	00	00	00	00	00	134828.516234	0
16	46	13.604954600698	000	00	00	00	00	00	134828.404387	0
16	46	13.612954723911	000	00	00	00	00	00	134828.687815	0
16	46	13.628955641849	000	00	00	00	00	00	134828.510091	0
16	46	13.634955289366	000	00	00	00	00	00	134828.341878	0
16	46	13.646954323231	000	00	00	00	00	00	134828.382528	0
16	46	13.648955321245	000	00	00	00	00	00	134828.399276	0
16	46	13.649954140798	000	00	00	00	00	00	134828.289512	0
16	46	13.651955126523	000	00	00	00	00	00	134828.430858	0
16	46	13.655955244016	000	00	00	00	00	00	134828.614842	0
16	46	13.657954077316	000	00	00	00	00	00	134828.511585	0
16	46	13.660955313033	000	00	00	00	00	00	134828.256961	0
16	46	13.663954993768	000	00	00	00	00	00	134828.246859	0
16	46	13.679955700151	000	00	00	00	00	00	134828.504678	0
16	46	13.680954606869	000	00	00	00	00	00	134828.509675	0
16	46	13.683954324792	000	00	00	00	00	00	134828.458799	0
16	46	13.691955219350	000	00	00	00	00	00	134828.500123	0
16	46	13.692954088656	000	00	00	00	00	00	134828.247575	0
16	46	13.696954454943	000	00	00	00	00	00	134828.162279	0
16	46	13.704954577966	000	00	00	00	00	00	134828.159888	0
16	46	13.718954386030	000	00	00	00	00	00	134828.119014	0
16	46	13.720955321784	000	00	00	00	00	00	134828.387689	0
16	46	13.729954811795	000	00	00	00	00	00	134828.084075	0
16	46	13.734955478212	000	00	00	00	00	00	134828.129534	0
16	46	13.735954223084	000	00	00	00	00	00	134828.038538	0
16	46	13.751954369654	000	00	00	00	00	00	134828.193683	0
16	46	13.752954881195	000	00	00	00	00	00	134828.258904	0
16	46	13.756955297220	000	00	00	00	00	00	134828.043617	0
16	46	13.758954765042	000	00	00	00	00	00	134828.112184	0
16	46	13.760955613718	000	00	00	00	00	00	134828.331831	0
16	46	13.761954483030	000	00	00	00	00	00	134828.031590	0
16	46	13.767954143077	000	00	00	00	00	00	134828.314357	0
16	46	13.773955532488	000	00	00	00	00	00	134828.045541	0
16	46	13.777954766571	000	00	00	00	00	00	134828.303112	0
16	46	13.784954913084	000	00	00	00	00	00	134828.147380	0
16	46	13.786954094801	000	00	00	00	00	00	134828.281900	0
16	46	13.790954287069	000	00	00	00	00	00	134828.023394	0
16	46	13.795955065340	000	00	00	00	00	00	134828.230114	0
16	46	13.800954375583	000	00	00	00	00	00	134828.126395	0
16	46	13.811954490455	000	00	00	00	00	00	134827.901114	0
16	46	13.815954682686	000	00	00	00	00	00	134828.089035	0
16	46	13.820955361342	000	00	00	00	00	00	134827.868080	0
16	46	13.821954429608	000	00	00	00	00	00	134827.910125	0
16	46	13.822954878851	000	00	00	00	00	00	134828.080367	0
16	46	13.836954699371	000	00	00	00	00	00	134828.162355	0
16	46	13.839955026975	000	00	00	00	00	00	134828.113495	0
16	46	13.844954125634	000	00	00	00	00	00	134827.945779	0
16	46	13.845954574899	000	00	00	00	00	00	134828.039212	0
16	46	13.848954243280	000	00	00	00	00	00	134827.882071	0
16	46	13.860954110649	000	00	00	00	00	00	134827.957536	0
16	46	13.862955033917	000	00	00	00	00	00	134827.848906	0
16	46	13.866954355282	000	00	00	00	00	00	134828.030895	0
16	46	13.880954860004	000	00	00	00	00	00	134828.002295	0
16	46	13.886954719048	000	00	00	00	00	00	134827.887654	0
16	46	13.887955218015	000	00	00	00	00	00	134827.826304	0
16	46	13.908955632942	000	00	00	00	00	00	134827.667742	0
16	46	13.909954489856	000	00	00	00	00	00	134827.890507	0
16	46	13.910954926723	000	00	00	00	00	00	134827.622031	0
16	46	13.915954087766	000	00	00	00	00	00	134827.663229	0
16	46	13.923954397469	000	00	00	00	00	00	134827.787057	0
16	46	13.926954252340	000	00	00	00	00	00	134827.817450	0
16	46	13.941955392889	000	00	00	00	00	00	134827.752253	0
16	46	13.943954885581	000	00	00	00	00	00	134827.761433	0
16	46	13.945954191739	000	00	00	00	00	00	134827.598934	0
16	46	13.947955276824	000	00	00	00	00	00	134827.559932	0
16	46	13.951955481498	000	00	00	00	00	00	134827.718084	0
16	46	13.953954936973	000	00	00	00	00	00	134827.638173	0
16	46	13.959954248610	000	00	00	00	00	00	134827.847936	0
16	46	13.967955329565	000	00	00	00	00	00	134827.870434	0
16	46	13.973955126618	000	00	00	00	00	00	134827.816713	0
16	46	13.978954722938	000	00	00	00	00	00	134827.578685	0
16	46	13.984954507418	000	00	00	00	00	00	134827.569648	0
16	46	13.986955269000	000	00	00	00	00	00	134827.796241	0
16	46	13.992954891844	000	00	00	00	00	00	134827.704492	0
16	46	14.005953802589	000	00	00	00	00	00	134827.626527	0
16	46	14.014954574108	000	00	00	00	00	00	134827.524799	0
16	46	14.015954314207	000	00	00	00	00	00	134827.428142	0
16	46	14.018953895291	000	00	00	00	00	00	134827.485071	0
16	46	14.023954574113	000	00	00	00	00	00	134827.666035	0
16	46	14.026954093184	000	00	00	00	00	00	134827.381394	0
16	46	14.031955232291	000	00	00	00	00	00	134827.454823	0
16	46	14.032955333183	000	00	00	00	00	00	134827.431654	0
16	46	14.171954059100	000	00	00	00	00	00	134827.392256	0
16	46	14.179954580250	000	00	00	00	00	00	134827.321742	0
16	46	14.185954700653	000	00	00	00	00	00	134827.231337	0
16	46	14.192955369756	000	00	00	00	00	00	134827.078226	0
16	46	14.200954410502	000	00	00	00	00	00	134827.140328	0
16	46	14.202955010449	000	00	00	00	00	00	134827.120278	0
16	46	14.203955310448	000	00	00	00	00	00	134827.174793	0
16	46	14.204955610308	000	00	00	00	00	00	134827.052819	0
16	46	14.218954982935	000	00	00	00	00	00	134826.954238	0
16	46	14.221954240747	000	00	00	00	00	00	134827.071289	0
16	46	14.222954540754	000	00	00	00	00	00	134827.169977	0
16	46	14.224954182741	000	00	00	00	00	00	134827.075756	0
16	46	14.231954640352	000	00	00	00	00	00	134827.144996	0
16	46	14.241954865734	000	00	00	00	00	00	134826.986257	0
16	46	14.245954311497	000	00	00	00	00	00	134827.124371	0
16	46	14.250954206575	000	00	00	00	00	00	134827.064205	0
16	46	14.259954132038	000	00	00	00	00	00	134826.937438	0
16	46	14.271954036769	000	00	00	00	00	00	134826.801826	0
16	46	14.272954423817	000	00	00	00	00	00	134826.820757	0
16	46	14.275955597419	000	00	00	00	00	00	134827.097882	0
16	46	14.277954754209	000	00	00	00	00	00	134826.909439	0
16	46	14.285954678264	000	00	00	00	00	00	134826.883830	0
16	46	14.287955477317	000	00	00	00	00	00	134826.894254	0
16	46	14.290955021301	000	00	00	00	00	00	134826.734517	0
16	46	14.301954812589	000	00	00	00	00	00	134826.966626	0
16	46	14.305954768359	000	00	00	00	00	00	134826.980702	0
16	46	14.306955130596	000	00	00	00	00	00	134826.745009	0
16	46	14.307955442986	000	00	00	00	00	00	134827.025459	0
16	46	14.317954722981	000	00	00	00	00	00	134826.964341	0
16	46	14.318955022842	000	00	00	00	00	00	134826.707159	0
16	46	14.320954154893	000	00	00	00	00	00	134826.896359	0
16	46	14.323955228858	000	00	00	00	00	00	134826.902032	0
16	46	14.326954536424	000	00	00	00	00	00	134827.039339	0
16	46	14.327954886183	000	00	00	00	00	00	134826.735445	0
16	46	14.329955448709	000	00	00	00	00	00	134826.926898	0
16	46	14.333955168258	000	00	00	00	00	00	134826.884768	0
16	46	14.352954771792	000	00	00	00	00	00	134826.894650	0
16	46	14.359955303960	000	00	00	00	00	00	134826.573210	0
16	46	14.365955523914	000	00	00	00	00	00	134826.596663	0
[truncated: 13,350 more rows]
