# Supplementary material for: An efficient real-time signal processing method for satellite laser ranging
Source: PLoS One. 2024 Dec 20;19(12):e0315375. doi: 10.1371/journal.pone.0315375 (PMC11661637; doi:10.1371/journal.pone.0315375)
Supplement: S5 File — (TXT) [file pone.0315375.s005.txt]

  16:46:00 116:52:13  52:03:53 0134860.31619 -000043.4  000023.3 -0.002351
  16:46:01 116:51:29  52:04:17 0134857.96618 -000043.4  000023.3 -0.002349
  16:46:02 116:50:46  52:04:40 0134855.61721 -000043.4  000023.3 -0.002348
  16:46:03 116:50:03  52:05:03 0134853.26929 -000043.4  000023.3 -0.002347
  16:46:04 116:49:19  52:05:26 0134850.92241 -000043.4  000023.3 -0.002346
  16:46:05 116:48:36  52:05:50 0134848.57658 -000043.4  000023.3 -0.002345
  16:46:06 116:47:52  52:06:13 0134846.23179 -000043.5  000023.3 -0.002344
  16:46:07 116:47:09  52:06:36 0134843.88805 -000043.5  000023.3 -0.002343
  16:46:08 116:46:25  52:07:00 0134841.54536 -000043.5  000023.3 -0.002342
  16:46:09 116:45:42  52:07:23 0134839.20371 -000043.5  000023.3 -0.002341
  16:46:10 116:44:58  52:07:46 0134836.86311 -000043.5  000023.3 -0.002340
  16:46:11 116:44:15  52:08:10 0134834.52355 -000043.5  000023.3 -0.002339
  16:46:12 116:43:31  52:08:33 0134832.18504 -000043.6  000023.3 -0.002338
  16:46:13 116:42:48  52:08:56 0134829.84758 -000043.6  000023.3 -0.002337
  16:46:14 116:42:04  52:09:19 0134827.51116 -000043.6  000023.3 -0.002336
  16:46:15 116:41:21  52:09:43 0134825.17580 -000043.6  000023.2 -0.002335
  16:46:16 116:40:37  52:10:06 0134822.84147 -000043.6  000023.2 -0.002334
  16:46:17 116:39:53  52:10:29 0134820.50820 -000043.6  000023.2 -0.002333
  16:46:18 116:39:10  52:10:52 0134818.17597 -000043.7  000023.2 -0.002332
  16:46:19 116:38:26  52:11:16 0134815.84479 -000043.7  000023.2 -0.002331
  16:46:20 116:37:42  52:11:39 0134813.51466 -000043.7  000023.2 -0.002330
  16:46:21 116:36:59  52:12:02 0134811.18557 -000043.7  000023.2 -0.002329
  16:46:22 116:36:15  52:12:25 0134808.85753 -000043.7  000023.2 -0.002328
  16:46:23 116:35:31  52:12:48 0134806.53054 -000043.7  000023.2 -0.002326
  16:46:24 116:34:47  52:13:12 0134804.20460 -000043.7  000023.2 -0.002325
  16:46:25 116:34:04  52:13:35 0134801.87971 -000043.8  000023.2 -0.002324
  16:46:26 116:33:20  52:13:58 0134799.55586 -000043.8  000023.2 -0.002323
  16:46:27 116:32:36  52:14:21 0134797.23306 -000043.8  000023.2 -0.002322
  16:46:28 116:31:52  52:14:44 0134794.91131 -000043.8  000023.2 -0.002321
  16:46:29 116:31:09  52:15:07 0134792.59061 -000043.8  000023.2 -0.002320
  16:46:30 116:30:25  52:15:31 0134790.27096 -000043.8  000023.2 -0.002319
  16:46:31 116:29:41  52:15:54 0134787.95236 -000043.9  000023.1 -0.002318
  16:46:32 116:28:57  52:16:17 0134785.63480 -000043.9  000023.1 -0.002317
  16:46:33 116:28:13  52:16:40 0134783.31830 -000043.9  000023.1 -0.002316
  16:46:34 116:27:29  52:17:03 0134781.00284 -000043.9  000023.1 -0.002315
  16:46:35 116:26:45  52:17:26 0134778.68843 -000043.9  000023.1 -0.002314
  16:46:36 116:26:01  52:17:49 0134776.37508 -000043.9  000023.1 -0.002313
  16:46:37 116:25:17  52:18:13 0134774.06277 -000044.0  000023.1 -0.002312
  16:46:38 116:24:33  52:18:36 0134771.75151 -000044.0  000023.1 -0.002311
  16:46:39 116:23:49  52:18:59 0134769.44130 -000044.0  000023.1 -0.002310
  16:46:40 116:23:05  52:19:22 0134767.13214 -000044.0  000023.1 -0.002309
  16:46:41 116:22:21  52:19:45 0134764.82403 -000044.0  000023.1 -0.002308
  16:46:42 116:21:37  52:20:08 0134762.51697 -000044.0  000023.1 -0.002307
  16:46:43 116:20:53  52:20:31 0134760.21096 -000044.1  000023.1 -0.002305
  16:46:44 116:20:09  52:20:54 0134757.90600 -000044.1  000023.1 -0.002304
  16:46:45 116:19:25  52:21:17 0134755.60209 -000044.1  000023.1 -0.002303
  16:46:46 116:18:41  52:21:40 0134753.29923 -000044.1  000023.0 -0.002302
  16:46:47 116:17:57  52:22:03 0134750.99743 -000044.1  000023.0 -0.002301
  16:46:48 116:17:13  52:22:26 0134748.69667 -000044.1  000023.0 -0.002300
  16:46:49 116:16:29  52:22:49 0134746.39697 -000044.2  000023.0 -0.002299
  16:46:50 116:15:45  52:23:12 0134744.09831 -000044.2  000023.0 -0.002298
  16:46:51 116:15:00  52:23:35 0134741.80071 -000044.2  000023.0 -0.002297
  16:46:52 116:14:16  52:23:58 0134739.50415 -000044.2  000023.0 -0.002296
  16:46:53 116:13:32  52:24:21 0134737.20865 -000044.2  000023.0 -0.002295
  16:46:54 116:12:48  52:24:44 0134734.91420 -000044.2  000023.0 -0.002294
  16:46:55 116:12:04  52:25:07 0134732.62081 -000044.2  000023.0 -0.002293
  16:46:56 116:11:19  52:25:30 0134730.32846 -000044.3  000023.0 -0.002292
  16:46:57 116:10:35  52:25:53 0134728.03717 -000044.3  000023.0 -0.002291
  16:46:58 116:09:51  52:26:16 0134725.74692 -000044.3  000023.0 -0.002290
  16:46:59 116:09:06  52:26:39 0134723.45773 -000044.3  000023.0 -0.002289
  16:47:00 116:08:22  52:27:02 0134721.16960 -000044.3  000023.0 -0.002288
  16:47:01 116:07:38  52:27:25 0134718.88251 -000044.3  000022.9 -0.002287
  16:47:02 116:06:53  52:27:48 0134716.59648 -000044.4  000022.9 -0.002286
  16:47:03 116:06:09  52:28:11 0134714.31150 -000044.4  000022.9 -0.002284
  16:47:04 116:05:24  52:28:34 0134712.02757 -000044.4  000022.9 -0.002283
  16:47:05 116:04:40  52:28:57 0134709.74469 -000044.4  000022.9 -0.002282
  16:47:06 116:03:56  52:29:20 0134707.46287 -000044.4  000022.9 -0.002281
  16:47:07 116:03:11  52:29:43 0134705.18210 -000044.4  000022.9 -0.002280
  16:47:08 116:02:27  52:30:06 0134702.90239 -000044.5  000022.9 -0.002279
  16:47:09 116:01:42  52:30:28 0134700.62373 -000044.5  000022.9 -0.002278
  16:47:10 116:00:58  52:30:51 0134698.34612 -000044.5  000022.9 -0.002277
  16:47:11 116:00:13  52:31:14 0134696.06956 -000044.5  000022.9 -0.002276
  16:47:12 115:59:29  52:31:37 0134693.79406 -000044.5  000022.9 -0.002275
  16:47:13 115:58:44  52:32:00 0134691.51961 -000044.5  000022.9 -0.002274
  16:47:14 115:58:00  52:32:23 0134689.24622 -000044.6  000022.9 -0.002273
  16:47:15 115:57:15  52:32:46 0134686.97388 -000044.6  000022.9 -0.002272
  16:47:16 115:56:31  52:33:09 0134684.70259 -000044.6  000022.8 -0.002271
  16:47:17 115:55:46  52:33:31 0134682.43236 -000044.6  000022.8 -0.002270
  16:47:18 115:55:01  52:33:54 0134680.16318 -000044.6  000022.8 -0.002269
  16:47:19 115:54:17  52:34:17 0134677.89506 -000044.6  000022.8 -0.002268
  16:47:20 115:53:32  52:34:40 0134675.62799 -000044.7  000022.8 -0.002267
  16:47:21 115:52:47  52:35:03 0134673.36197 -000044.7  000022.8 -0.002265
  16:47:22 115:52:03  52:35:25 0134671.09701 -000044.7  000022.8 -0.002264
  16:47:23 115:51:18  52:35:48 0134668.83311 -000044.7  000022.8 -0.002263
  16:47:24 115:50:33  52:36:11 0134666.57026 -000044.7  000022.8 -0.002262
  16:47:25 115:49:49  52:36:34 0134664.30847 -000044.7  000022.8 -0.002261
  16:47:26 115:49:04  52:36:57 0134662.04773 -000044.7  000022.8 -0.002260
  16:47:27 115:48:19  52:37:19 0134659.78804 -000044.8  000022.8 -0.002259
  16:47:28 115:47:34  52:37:42 0134657.52942 -000044.8  000022.8 -0.002258
  16:47:29 115:46:50  52:38:05 0134655.27184 -000044.8  000022.8 -0.002257
  16:47:30 115:46:05  52:38:28 0134653.01533 -000044.8  000022.7 -0.002256
  16:47:31 115:45:20  52:38:50 0134650.75987 -000044.8  000022.7 -0.002255
  16:47:32 115:44:35  52:39:13 0134648.50546 -000044.8  000022.7 -0.002254
  16:47:33 115:43:50  52:39:36 0134646.25211 -000044.9  000022.7 -0.002253
  16:47:34 115:43:05  52:39:59 0134643.99982 -000044.9  000022.7 -0.002252
  16:47:35 115:42:20  52:40:21 0134641.74858 -000044.9  000022.7 -0.002251
  16:47:36 115:41:36  52:40:44 0134639.49840 -000044.9  000022.7 -0.002250
  16:47:37 115:40:51  52:41:07 0134637.24928 -000044.9  000022.7 -0.002249
  16:47:38 115:40:06  52:41:29 0134635.00122 -000044.9  000022.7 -0.002248
  16:47:39 115:39:21  52:41:52 0134632.75421 -000045.0  000022.7 -0.002246
  16:47:40 115:38:36  52:42:15 0134630.50825 -000045.0  000022.7 -0.002245
