# Supplementary material for: An efficient real-time signal processing method for satellite laser ranging
Source: PLoS One. 2024 Dec 20;19(12):e0315375. doi: 10.1371/journal.pone.0315375 (PMC11661637; doi:10.1371/journal.pone.0315375)
Supplement: S6 File — (TXT) [file pone.0315375.s006.txt]

15	56	26.028954574904	000	00	00	00	00	00	44692.744905	0
15	56	26.034955514413	000	00	00	00	00	00	44692.764024	0
15	56	26.064954713736	000	00	00	00	00	00	44692.772169	0
15	56	26.066955093193	000	00	00	00	00	00	44692.772453	0
15	56	26.072955037525	000	00	00	00	00	00	44692.585462	0
15	56	26.078954695870	000	00	00	00	00	00	44692.646087	0
15	56	26.093953940945	000	00	00	00	00	00	44692.662354	0
15	56	26.096954765286	000	00	00	00	00	00	44692.460772	0
15	56	26.097954898993	000	00	00	00	00	00	44692.570609	0
15	56	26.103954594517	000	00	00	00	00	00	44692.430168	0
15	56	26.109954364751	000	00	00	00	00	00	44692.459577	0
15	56	26.115954408553	000	00	00	00	00	00	44692.497259	0
15	56	26.116954704128	000	00	00	00	00	00	44692.488295	0
15	56	26.119955192502	000	00	00	00	00	00	44692.477050	0
15	56	26.128954393738	000	00	00	00	00	00	44692.418740	0
15	56	26.140954046066	000	00	00	00	00	00	44692.393948	0
15	56	26.145954155138	000	00	00	00	00	00	44692.336873	0
15	56	26.160954581916	000	00	00	00	00	00	44692.263535	0
15	56	26.162955458989	000	00	00	00	00	00	44692.346254	0
15	56	26.165955101576	000	00	00	00	00	00	44692.308887	0
15	56	26.167954100216	000	00	00	00	00	00	44692.263802	0
15	56	26.176955503193	000	00	00	00	00	00	44692.281794	0
15	56	26.181954965432	000	00	00	00	00	00	44692.284428	0
15	56	26.183954150692	000	00	00	00	00	00	44692.133226	0
15	56	26.189955065391	000	00	00	00	00	00	44692.133199	0
15	56	26.190955460363	000	00	00	00	00	00	44692.242576	0
15	56	26.194955435676	000	00	00	00	00	00	44692.224939	0
15	56	26.213954046500	000	00	00	00	00	00	44692.022695	0
15	56	26.225955577225	000	00	00	00	00	00	44692.043339	0
15	56	26.236954486209	000	00	00	00	00	00	44691.931871	0
15	56	26.243954228405	000	00	00	00	00	00	44691.961349	0
15	56	26.251955510263	000	00	00	00	00	00	44691.882980	0
15	56	26.272954749387	000	00	00	00	00	00	44691.776673	0
15	56	26.273955218989	000	00	00	00	00	00	44691.767829	0
15	56	26.297954026115	000	00	00	00	00	00	44691.796877	0
15	56	26.303955314077	000	00	00	00	00	00	44691.665576	0
15	56	26.307955463446	000	00	00	00	00	00	44691.771800	0
15	56	26.312954452951	000	00	00	00	00	00	44691.664074	0
15	56	26.377954552947	000	00	00	00	00	00	44691.341944	0
15	56	26.401955474801	000	00	00	00	00	00	44691.349931	0
15	56	26.404955565187	000	00	00	00	00	00	44691.299749	0
15	56	26.409955114512	000	00	00	00	00	00	44691.217961	0
15	56	26.426954303832	000	00	00	00	00	00	44691.199159	0
15	56	26.440955343336	000	00	00	00	00	00	44691.081191	0
15	56	26.451955546159	000	00	00	00	00	00	44691.100155	0
15	56	26.462954616793	000	00	00	00	00	00	44691.144594	0
15	56	26.509955032998	000	00	00	00	00	00	44690.809577	0
15	56	26.531954107471	000	00	00	00	00	00	44690.719044	0
15	56	26.533955444902	000	00	00	00	00	00	44690.774193	0
15	56	26.538954521428	000	00	00	00	00	00	44690.763515	0
15	56	26.547955003931	000	00	00	00	00	00	44690.620501	0
15	56	26.562954958106	000	00	00	00	00	00	44690.707549	0
15	56	26.563955527228	000	00	00	00	00	00	44690.726535	0
15	56	26.570954883835	000	00	00	00	00	00	44690.705004	0
15	56	26.572954417425	000	00	00	00	00	00	44690.702177	0
15	56	26.576955226352	000	00	00	00	00	00	44690.497768	0
15	56	26.599955342601	000	00	00	00	00	00	44690.547254	0
15	56	26.610954313830	000	00	00	00	00	00	44690.465317	0
15	56	26.618954214660	000	00	00	00	00	00	44690.452010	0
15	56	26.623954087474	000	00	00	00	00	00	44690.411923	0
15	56	26.627954883836	000	00	00	00	00	00	44690.373142	0
15	56	26.633954753488	000	00	00	00	00	00	44690.293077	0
15	56	26.651954399975	000	00	00	00	00	00	44690.372495	0
15	56	26.662955423737	000	00	00	00	00	00	44690.223440	0
15	56	26.675955483537	000	00	00	00	00	00	44690.190894	0
15	56	26.682954964650	000	00	00	00	00	00	44690.161860	0
15	56	26.691954576403	000	00	00	00	00	00	44690.081241	0
15	56	26.697954956158	000	00	00	00	00	00	44689.996831	0
15	56	26.712954574512	000	00	00	00	00	00	44690.046981	0
15	56	26.724955023055	000	00	00	00	00	00	44689.953767	0
15	56	26.729954808747	000	00	00	00	00	00	44689.977518	0
15	56	26.730955539686	000	00	00	00	00	00	44689.920629	0
15	56	26.738954358400	000	00	00	00	00	00	44689.940700	0
15	56	26.743954243539	000	00	00	00	00	00	44689.856367	0
15	56	26.744954912210	000	00	00	00	00	00	44689.837791	0
15	56	26.753954200605	000	00	00	00	00	00	44689.878996	0
15	56	26.770954186060	000	00	00	00	00	00	44689.814758	0
15	56	26.773954438017	000	00	00	00	00	00	44689.700213	0
15	56	26.778954559683	000	00	00	00	00	00	44689.812121	0
15	56	26.783954793144	000	00	00	00	00	00	44689.839068	0
15	56	26.784954056209	000	00	00	00	00	00	44689.752070	0
15	56	26.786955256692	000	00	00	00	00	00	44689.785470	0
15	56	26.813954303543	000	00	00	00	00	00	44689.603283	0
15	56	26.814955059337	000	00	00	00	00	00	44689.514326	0
15	56	26.815954123296	000	00	00	00	00	00	44689.667225	0
15	56	26.816954841772	000	00	00	00	00	00	44689.610958	0
15	56	26.827955243542	000	00	00	00	00	00	44689.559238	0
15	56	26.841954952011	000	00	00	00	00	00	44689.457638	0
15	56	26.842955546112	000	00	00	00	00	00	44689.434200	0
15	56	26.843954224321	000	00	00	00	00	00	44689.484318	0
15	56	26.853954218750	000	00	00	00	00	00	44689.474751	0
15	56	26.857955375868	000	00	00	00	00	00	44689.403941	0
15	56	26.860955553384	000	00	00	00	00	00	44689.347075	0
15	56	26.870954552549	000	00	00	00	00	00	44689.476190	0
15	56	26.876955554362	000	00	00	00	00	00	44689.332002	0
15	56	26.879954263837	000	00	00	00	00	00	44689.439207	0
15	56	26.888955530114	000	00	00	00	00	00	44689.215540	0
15	56	26.902954156351	000	00	00	00	00	00	44689.164069	0
15	56	26.909955540745	000	00	00	00	00	00	44689.322703	0
15	56	26.940954202357	000	00	00	00	00	00	44689.166894	0
15	56	26.941954883296	000	00	00	00	00	00	44689.059751	0
15	56	26.943954864859	000	00	00	00	00	00	44689.005965	0
15	56	26.947954205680	000	00	00	00	00	00	44689.084433	0
15	56	26.965954623542	000	00	00	00	00	00	44689.010689	0
15	56	26.972954664372	000	00	00	00	00	00	44688.895949	0
15	56	26.974954446792	000	00	00	00	00	00	44688.935882	0
15	56	26.976954055092	000	00	00	00	00	00	44688.929742	0
15	56	26.981954923038	000	00	00	00	00	00	44688.893630	0
15	56	26.988954404078	000	00	00	00	00	00	44688.880295	0
15	56	27.008953932556	000	00	00	00	00	00	44688.732897	0
15	56	27.015955291965	000	00	00	00	00	00	44688.705731	0
15	56	27.017954104173	000	00	00	00	00	00	44688.849480	0
15	56	27.035953924853	000	00	00	00	00	00	44688.770036	0
15	56	27.039954522254	000	00	00	00	00	00	44688.691248	0
15	56	27.041955063491	000	00	00	00	00	00	44688.782618	0
15	56	27.044954158650	000	00	00	00	00	00	44688.757007	0
15	56	27.046954364072	000	00	00	00	00	00	44688.659124	0
15	56	27.057955163924	000	00	00	00	00	00	44688.704000	0
15	56	27.065954442951	000	00	00	00	00	00	44688.489263	0
15	56	27.074955485288	000	00	00	00	00	00	44688.578632	0
15	56	27.075954064181	000	00	00	00	00	00	44688.475377	0
15	56	27.096954485431	000	00	00	00	00	00	44688.470835	0
15	56	27.100955480943	000	00	00	00	00	00	44688.429726	0
15	56	27.107955534171	000	00	00	00	00	00	44688.382801	0
15	56	27.113954732209	000	00	00	00	00	00	44688.348104	0
15	56	27.126954717569	000	00	00	00	00	00	44688.300717	0
15	56	27.154954371188	000	00	00	00	00	00	44688.236889	0
15	56	27.163955562748	000	00	00	00	00	00	44688.173361	0
15	56	27.185954799090	000	00	00	00	00	00	44688.005033	0
15	56	27.197955596021	000	00	00	00	00	00	44688.008464	0
15	56	27.200955014661	000	00	00	00	00	00	44687.957908	0
15	56	27.205954004268	000	00	00	00	00	00	44688.005027	0
15	56	27.212954779039	000	00	00	00	00	00	44687.993742	0
15	56	27.217955074899	000	00	00	00	00	00	44687.936176	0
15	56	27.236954295586	000	00	00	00	00	00	44687.836888	0
15	56	27.275954263932	000	00	00	00	00	00	44687.716933	0
15	56	27.284954137183	000	00	00	00	00	00	44687.760050	0
15	56	27.294955549827	000	00	00	00	00	00	44687.700186	0
15	56	27.295954464418	000	00	00	00	00	00	44687.589237	0
15	56	27.297954035435	000	00	00	00	00	00	44687.568483	0
15	56	27.308954424858	000	00	00	00	00	00	44687.534135	0
15	56	27.329954933193	000	00	00	00	00	00	44687.463017	0
15	56	27.338955055151	000	00	00	00	00	00	44687.512343	0
15	56	27.350955379392	000	00	00	00	00	00	44687.372358	0
15	56	27.367954332556	000	00	00	00	00	00	44687.253655	0
15	56	27.426954302508	000	00	00	00	00	00	44687.146179	0
15	56	27.440954931721	000	00	00	00	00	00	44686.951322	0
15	56	27.445954530893	000	00	00	00	00	00	44687.094397	0
15	56	27.456954572161	000	00	00	00	00	00	44686.892275	0
15	56	27.486954655193	000	00	00	00	00	00	44686.786038	0
15	56	27.488954064371	000	00	00	00	00	00	44686.901284	0
15	56	27.489954795288	000	00	00	00	00	00	44686.786047	0
15	56	27.501955629639	000	00	00	00	00	00	44686.722882	0
15	56	27.523954704469	000	00	00	00	00	00	44686.701187	0
15	56	27.533954723884	000	00	00	00	00	00	44686.718487	0
15	56	27.540954105578	000	00	00	00	00	00	44686.662606	0
15	56	27.552955325577	000	00	00	00	00	00	44686.645139	0
15	56	27.607954797721	000	00	00	00	00	00	44686.277064	0
15	56	27.608955478849	000	00	00	00	00	00	44686.452231	0
15	56	27.612954919343	000	00	00	00	00	00	44686.420007	0
15	56	27.672954600363	000	00	00	00	00	00	44686.012828	0
15	56	27.698955168205	000	00	00	00	00	00	44685.982055	0
15	56	27.701955569683	000	00	00	00	00	00	44685.996785	0
15	56	27.719955514993	000	00	00	00	00	00	44685.996237	0
15	56	27.720954566496	000	00	00	00	00	00	44685.897007	0
15	56	27.726955419093	000	00	00	00	00	00	44685.963225	0
15	56	27.729955608993	000	00	00	00	00	00	44685.887118	0
15	56	27.732954144412	000	00	00	00	00	00	44685.932458	0
15	56	27.735954334268	000	00	00	00	00	00	44685.933063	0
15	56	27.737955646888	000	00	00	00	00	00	44685.814758	0
15	56	27.739954645680	000	00	00	00	00	00	44685.804031	0
15	56	27.749954826839	000	00	00	00	00	00	44685.770754	0
15	56	27.753955673004	000	00	00	00	00	00	44685.750555	0
15	56	27.768955490705	000	00	00	00	00	00	44685.686068	0
15	56	27.775955295241	000	00	00	00	00	00	44685.781531	0
15	56	27.778955460359	000	00	00	00	00	00	44685.760665	0
15	56	27.795954413537	000	00	00	00	00	00	44685.639344	0
15	56	27.796955094760	000	00	00	00	00	00	44685.612733	0
15	56	27.812955033784	000	00	00	00	00	00	44685.495566	0
15	56	27.852955012066	000	00	00	00	00	00	44685.412159	0
15	56	27.858954309741	000	00	00	00	00	00	44685.265100	0
15	56	27.865955296060	000	00	00	00	00	00	44685.393338	0
15	56	27.871954183247	000	00	00	00	00	00	44685.198914	0
15	56	27.879954258497	000	00	00	00	00	00	44685.185214	0
15	56	27.888954069640	000	00	00	00	00	00	44685.122938	0
15	56	27.896954430995	000	00	00	00	00	00	44685.122300	0
15	56	27.910955184663	000	00	00	00	00	00	44685.149411	0
15	56	27.917955225683	000	00	00	00	00	00	44685.039511	0
15	56	27.935954200802	000	00	00	00	00	00	44685.025874	0
15	56	27.944955056744	000	00	00	00	00	00	44684.971287	0
15	56	27.947955470649	000	00	00	00	00	00	44684.975663	0
15	56	27.952954074659	000	00	00	00	00	00	44684.864284	0
15	56	27.953954743389	000	00	00	00	00	00	44684.890066	0
15	56	27.965954495528	000	00	00	00	00	00	44684.816116	0
15	56	27.966955077180	000	00	00	00	00	00	44684.890903	0
15	56	27.983955635289	000	00	00	00	00	00	44684.855685	0
15	56	27.986954456836	000	00	00	00	00	00	44684.838660	0
15	56	27.995955524370	000	00	00	00	00	00	44684.707431	0
15	56	28.008955149133	000	00	00	00	00	00	44684.640624	0
15	56	28.025954973142	000	00	00	00	00	00	44684.685802	0
15	56	28.029955160164	000	00	00	00	00	00	44684.631182	0
15	56	28.047954769732	000	00	00	00	00	00	44684.519212	0
15	56	28.059954584125	000	00	00	00	00	00	44684.472341	0
15	56	28.077954579443	000	00	00	00	00	00	44684.533338	0
15	56	28.078954924800	000	00	00	00	00	00	44684.526540	0
15	56	28.079955095869	000	00	00	00	00	00	44684.458146	0
15	56	28.096953962158	000	00	00	00	00	00	44684.388614	0
15	56	28.098954416404	000	00	00	00	00	00	44684.458126	0
15	56	28.109955403197	000	00	00	00	00	00	44684.281282	0
15	56	28.129954758006	000	00	00	00	00	00	44684.254001	0
15	56	28.130955177912	000	00	00	00	00	00	44684.135951	0
15	56	28.138954680988	000	00	00	00	00	00	44684.217448	0
15	56	28.151954703833	000	00	00	00	00	00	44684.144349	0
15	56	28.164954154316	000	00	00	00	00	00	44684.121179	0
15	56	28.168954390989	000	00	00	00	00	00	44684.095069	0
15	56	28.170955131325	000	00	00	00	00	00	44684.017971	0
15	56	28.177954525432	000	00	00	00	00	00	44684.058481	0
15	56	28.183955303495	000	00	00	00	00	00	44684.052772	0
15	56	28.196955376065	000	00	00	00	00	00	44683.959743	0
15	56	28.214954500705	000	00	00	00	00	00	44683.815152	0
15	56	28.226954999234	000	00	00	00	00	00	44683.801944	0
15	56	28.229954554845	000	00	00	00	00	00	44683.846640	0
15	56	28.230954974752	000	00	00	00	00	00	44683.838130	0
15	56	28.237954679833	000	00	00	00	00	00	44683.821509	0
15	56	28.246955374176	000	00	00	00	00	00	44683.767682	0
15	56	28.247954201725	000	00	00	00	00	00	44683.832091	0
15	56	28.255955433982	000	00	00	00	00	00	44683.781768	0
15	56	28.261955092356	000	00	00	00	00	00	44683.754920	0
15	56	28.270955202017	000	00	00	00	00	00	44683.563942	0
15	56	28.273955168108	000	00	00	00	00	00	44683.571801	0
15	56	28.280955470364	000	00	00	00	00	00	44683.610614	0
15	56	28.283955349434	000	00	00	00	00	00	44683.573971	0
15	56	28.296954202902	000	00	00	00	00	00	44683.590861	0
15	56	28.309955581768	000	00	00	00	00	00	44683.520393	0
15	56	28.328954815341	000	00	00	00	00	00	44683.442889	0
15	56	28.341955634322	000	00	00	00	00	00	44683.295788	0
15	56	28.343955056065	000	00	00	00	00	00	44683.400201	0
15	56	28.344954020555	000	00	00	00	00	00	44683.383256	0
15	56	28.348954829591	000	00	00	00	00	00	44683.405297	0
15	56	28.349955485821	000	00	00	00	00	00	44683.431565	0
15	56	28.367955506015	000	00	00	00	00	00	44683.284099	0
15	56	28.368954308891	000	00	00	00	00	00	44683.255637	0
15	56	28.393954569139	000	00	00	00	00	00	44683.232147	0
15	56	28.470954149969	000	00	00	00	00	00	44682.864469	0
15	56	28.474954834463	000	00	00	00	00	00	44682.889350	0
15	56	28.483955317272	000	00	00	00	00	00	44682.717105	0
15	56	28.523954350501	000	00	00	00	00	00	44682.608089	0
15	56	28.526954714609	000	00	00	00	00	00	44682.683774	0
15	56	28.529955228063	000	00	00	00	00	00	44682.652298	0
15	56	28.533954531864	000	00	00	00	00	00	44682.493269	0
15	56	28.540954199641	000	00	00	00	00	00	44682.591540	0
15	56	28.553955255098	000	00	00	00	00	00	44682.586817	0
15	56	28.565954945188	000	00	00	00	00	00	44682.557231	0
15	56	28.567954715094	000	00	00	00	00	00	44682.532985	0
15	56	28.571954242805	000	00	00	00	00	00	44682.340233	0
15	56	28.581954075773	000	00	00	00	00	00	44682.456031	0
15	56	28.590955043735	000	00	00	00	00	00	44682.333957	0
15	56	28.595954730117	000	00	00	00	00	00	44682.354621	0
15	56	28.614955083300	000	00	00	00	00	00	44682.165443	0
15	56	28.627954882308	000	00	00	00	00	00	44682.262779	0
15	56	28.634954662164	000	00	00	00	00	00	44682.088503	0
15	56	28.650954277960	000	00	00	00	00	00	44682.132506	0
15	56	28.658954739040	000	00	00	00	00	00	44682.090765	0
15	56	28.665954195290	000	00	00	00	00	00	44681.982685	0
15	56	28.678954417323	000	00	00	00	00	00	44682.090961	0
15	56	28.696954624327	000	00	00	00	00	00	44681.976087	0
15	56	28.711955213541	000	00	00	00	00	00	44681.883229	0
15	56	28.721954660847	000	00	00	00	00	00	44681.912037	0
15	56	28.722955354460	000	00	00	00	00	00	44681.838838	0
15	56	28.739954444907	000	00	00	00	00	00	44681.659527	0
15	56	28.754954188014	000	00	00	00	00	00	44681.625804	0
15	56	28.757954378059	000	00	00	00	00	00	44681.632455	0
15	56	28.767954447380	000	00	00	00	00	00	44681.653045	0
15	56	28.773954429285	000	00	00	00	00	00	44681.573393	0
15	56	28.853954063932	000	00	00	00	00	00	44681.276076	0
15	56	28.877954427182	000	00	00	00	00	00	44681.118775	0
15	56	28.882955208261	000	00	00	00	00	00	44681.155608	0
15	56	28.885955609687	000	00	00	00	00	00	44681.222782	0
15	56	28.898955048113	000	00	00	00	00	00	44681.122762	0
15	56	28.911955456788	000	00	00	00	00	00	44680.994440	0
15	56	28.914955634369	000	00	00	00	00	00	44681.057687	0
15	56	28.921954108009	000	00	00	00	00	00	44681.017896	0
15	56	28.928955194177	000	00	00	00	00	00	44681.039847	0
15	56	28.934955661331	000	00	00	00	00	00	44680.908834	0
15	56	28.941955354021	000	00	00	00	00	00	44680.979733	0
15	56	28.942954293641	000	00	00	00	00	00	44680.996373	0
15	56	28.944955593834	000	00	00	00	00	00	44680.935870	0
15	56	28.970954682118	000	00	00	00	00	00	44680.739526	0
15	56	29.040954384611	000	00	00	00	00	00	44680.545650	0
15	56	29.048954472462	000	00	00	00	00	00	44680.521458	0
15	56	29.056954883832	000	00	00	00	00	00	44680.446593	0
15	56	29.082955104270	000	00	00	00	00	00	44680.433322	0
15	56	29.086954395527	000	00	00	00	00	00	44680.350836	0
15	56	29.087954641378	000	00	00	00	00	00	44680.304478	0
15	56	29.113954998407	000	00	00	00	00	00	44680.199291	0
15	56	29.132955302172	000	00	00	00	00	00	44680.178601	0
15	56	29.139954447674	000	00	00	00	00	00	44680.199871	0
15	56	29.164954285479	000	00	00	00	00	00	44680.124124	0
15	56	29.180955207623	000	00	00	00	00	00	44679.984490	0
15	56	29.186954094854	000	00	00	00	00	00	44679.918499	0
15	56	29.187954415385	000	00	00	00	00	00	44679.953813	0
15	56	29.208955422073	000	00	00	00	00	00	44679.764446	0
15	56	29.210954495531	000	00	00	00	00	00	44679.854886	0
15	56	29.218954322307	000	00	00	00	00	00	44679.782732	0
15	56	29.222954136159	000	00	00	00	00	00	44679.816209	0
15	56	29.227954170892	000	00	00	00	00	00	44679.720856	0
15	56	29.236954902663	000	00	00	00	00	00	44679.805142	0
15	56	29.237954414464	000	00	00	00	00	00	44679.818834	0
15	56	29.245954888109	000	00	00	00	00	00	44679.745548	0
15	56	29.249954888503	000	00	00	00	00	00	44679.717257	0
15	56	29.270954103980	000	00	00	00	00	00	44679.583201	0
15	56	29.290954541524	000	00	00	00	00	00	44679.579808	0
15	56	29.292954174707	000	00	00	00	00	00	44679.437360	0
15	56	29.297955117574	000	00	00	00	00	00	44679.398744	0
15	56	29.307955062657	000	00	00	00	00	00	44679.368674	0
15	56	29.323954355335	000	00	00	00	00	00	44679.468327	0
15	56	29.324954862364	000	00	00	00	00	00	44679.391914	0
15	56	29.329954623499	000	00	00	00	00	00	44679.260990	0
15	56	29.340955585576	000	00	00	00	00	00	44679.326948	0
15	56	29.346955505338	000	00	00	00	00	00	44679.363001	0
15	56	29.363955205532	000	00	00	00	00	00	44679.159969	0
15	56	29.375954696843	000	00	00	00	00	00	44679.107532	0
15	56	29.386954365284	000	00	00	00	00	00	44679.132051	0
15	56	29.392954633295	000	00	00	00	00	00	44679.194239	0
15	56	29.398955075631	000	00	00	00	00	00	44679.098444	0
15	56	29.405955490023	000	00	00	00	00	00	44679.045423	0
15	56	29.410955387917	000	00	00	00	00	00	44679.047888	0
15	56	29.419954527424	000	00	00	00	00	00	44678.997310	0
15	56	29.430955253200	000	00	00	00	00	00	44678.894397	0
15	56	29.439955275921	000	00	00	00	00	00	44678.925263	0
15	56	29.446955528598	000	00	00	00	00	00	44678.881103	0
15	56	29.459955141232	000	00	00	00	00	00	44678.882275	0
15	56	29.466955580501	000	00	00	00	00	00	44678.779046	0
15	56	29.467954532411	000	00	00	00	00	00	44678.729136	0
15	56	29.475955416601	000	00	00	00	00	00	44678.788084	0
15	56	29.483954683492	000	00	00	00	00	00	44678.721703	0
15	56	29.491954074809	000	00	00	00	00	00	44678.639884	0
15	56	29.497954069186	000	00	00	00	00	00	44678.614830	0
15	56	29.500955503201	000	00	00	00	00	00	44678.594547	0
15	56	29.514954316743	000	00	00	00	00	00	44678.531896	0
15	56	29.516955380554	000	00	00	00	00	00	44678.518133	0
15	56	29.529955565427	000	00	00	00	00	00	44678.559971	0
15	56	29.537954222709	000	00	00	00	00	00	44678.531568	0
15	56	29.543955063047	000	00	00	00	00	00	44678.581125	0
15	56	29.544955669691	000	00	00	00	00	00	44678.538693	0
15	56	29.546954792852	000	00	00	00	00	00	44678.490906	0
15	56	29.551954740506	000	00	00	00	00	00	44678.512588	0
15	56	29.553954398602	000	00	00	00	00	00	44678.501513	0
15	56	29.557955394223	000	00	00	00	00	00	44678.410822	0
15	56	29.558954333836	000	00	00	00	00	00	44678.420294	0
15	56	29.580955051526	000	00	00	00	00	00	44678.367066	0
15	56	29.583955204180	000	00	00	00	00	00	44678.234711	0
15	56	29.585954663300	000	00	00	00	00	00	44678.372762	0
15	56	29.595954533688	000	00	00	00	00	00	44678.248891	0
15	56	29.596955115434	000	00	00	00	00	00	44678.240114	0
15	56	29.601955498452	000	00	00	00	00	00	44678.267858	0
15	56	29.608954843003	000	00	00	00	00	00	44678.240039	0
15	56	29.614955198158	000	00	00	00	00	00	44678.150434	0
15	56	29.625955662712	000	00	00	00	00	00	44678.107963	0
15	56	29.627955333301	000	00	00	00	00	00	44678.097883	0
15	56	29.633955551719	000	00	00	00	00	00	44678.153127	0
15	56	29.636954423047	000	00	00	00	00	00	44678.148438	0
15	56	29.637955153929	000	00	00	00	00	00	44678.055573	0
15	56	29.653954994035	000	00	00	00	00	00	44678.009934	0
15	56	29.654955625483	000	00	00	00	00	00	44677.962157	0
15	56	29.662954345040	000	00	00	00	00	00	44678.043445	0
15	56	29.719954758693	000	00	00	00	00	00	44677.770912	0
15	56	29.732954047868	000	00	00	00	00	00	44677.653058	0
15	56	29.737954207034	000	00	00	00	00	00	44677.654869	0
15	56	29.749954208353	000	00	00	00	00	00	44677.728315	0
15	56	29.786955254414	000	00	00	00	00	00	44677.546768	0
15	56	29.787954193984	000	00	00	00	00	00	44677.422790	0
15	56	29.806955119871	000	00	00	00	00	00	44677.437562	0
15	56	29.814955493981	000	00	00	00	00	00	44677.302889	0
15	56	29.816955176982	000	00	00	00	00	00	44677.451553	0
15	56	29.829955511232	000	00	00	00	00	00	44677.394159	0
15	56	29.834955135579	000	00	00	00	00	00	44677.293059	0
15	56	29.849954978694	000	00	00	00	00	00	44677.219639	0
15	56	29.852955206065	000	00	00	00	00	00	44677.317544	0
15	56	29.853954245242	000	00	00	00	00	00	44677.156721	0
15	56	29.857955191037	000	00	00	00	00	00	44677.232009	0
15	56	29.862954889977	000	00	00	00	00	00	44677.264301	0
15	56	29.864954585479	000	00	00	00	00	00	44677.096891	0
15	56	29.865955104906	000	00	00	00	00	00	44677.088340	0
15	56	29.874955227329	000	00	00	00	00	00	44677.234939	0
15	56	29.903955438997	000	00	00	00	00	00	44677.025440	0
15	56	29.913954588155	000	00	00	00	00	00	44676.906172	0
15	56	29.914955182161	000	00	00	00	00	00	44677.029696	0
15	56	29.920954194029	000	00	00	00	00	00	44676.954968	0
15	56	29.925954129241	000	00	00	00	00	00	44676.955807	0
15	56	29.932955414464	000	00	00	00	00	00	44676.992868	0
15	56	29.937955498994	000	00	00	00	00	00	44676.912031	0
15	56	29.938954513345	000	00	00	00	00	00	44676.975148	0
15	56	30.000954128744	000	00	00	00	00	00	44676.724088	0
15	56	30.006954284952	000	00	00	00	00	00	44676.569486	0
15	56	30.013954176982	000	00	00	00	00	00	44676.594413	0
15	56	30.019954544659	000	00	00	00	00	00	44676.574790	0
15	56	30.027955341822	000	00	00	00	00	00	44676.497787	0
15	56	30.028955463153	000	00	00	00	00	00	44676.620042	0
15	56	30.033954627324	000	00	00	00	00	00	44676.557257	0
15	56	30.036953921721	000	00	00	00	00	00	44676.466871	0
15	56	30.037954354026	000	00	00	00	00	00	44676.568917	0
15	56	30.051954946546	000	00	00	00	00	00	44676.348600	0
15	56	30.086954331964	000	00	00	00	00	00	44676.228702	0
15	56	30.106954110604	000	00	00	00	00	00	44676.269754	0
15	56	30.114954435005	000	00	00	00	00	00	44676.221511	0
15	56	30.121954961374	000	00	00	00	00	00	44676.230947	0
15	56	30.129954041724	000	00	00	00	00	00	44676.194893	0
15	56	30.136955227528	000	00	00	00	00	00	44676.178585	0
15	56	30.143955044805	000	00	00	00	00	00	44675.990282	0
15	56	30.228954131278	000	00	00	00	00	00	44675.799189	0
15	56	30.233954812953	000	00	00	00	00	00	44675.686650	0
15	56	30.265955326839	000	00	00	00	00	00	44675.513572	0
15	56	30.280954087721	000	00	00	00	00	00	44675.517427	0
15	56	30.283955484512	000	00	00	00	00	00	44675.505398	0
15	56	30.296955470556	000	00	00	00	00	00	44675.468999	0
15	56	30.297954584319	000	00	00	00	00	00	44675.448770	0
15	56	30.299955523835	000	00	00	00	00	00	44675.335670	0
15	56	30.317954723541	000	00	00	00	00	00	44675.367849	0
15	56	30.326954298645	000	00	00	00	00	00	44675.361968	0
15	56	30.330954821577	000	00	00	00	00	00	44675.330640	0
15	56	30.346954425484	000	00	00	00	00	00	44675.325033	0
15	56	30.353954976788	000	00	00	00	00	00	44675.125009	0
15	56	30.354955533541	000	00	00	00	00	00	44675.219088	0
15	56	30.371955097129	000	00	00	00	00	00	44675.099081	0
15	56	30.378955636021	000	00	00	00	00	00	44675.059938	0
15	56	30.379954488548	000	00	00	00	00	00	44675.149739	0
15	56	30.384955518552	000	00	00	00	00	00	44675.020756	0
15	56	30.385954333782	000	00	00	00	00	00	44675.100028	0
15	56	30.387955273145	000	00	00	00	00	00	44675.079016	0
15	56	30.401954684079	000	00	00	00	00	00	44675.028190	0
15	56	30.417954648750	000	00	00	00	00	00	44675.044756	0
15	56	30.421955009981	000	00	00	00	00	00	44674.947096	0
15	56	30.423954419290	000	00	00	00	00	00	44674.876468	0
15	56	30.429954438601	000	00	00	00	00	00	44674.839938	0
15	56	30.435954445580	000	00	00	00	00	00	44674.870626	0
15	56	30.439955055583	000	00	00	00	00	00	44674.874428	0
15	56	30.440955599974	000	00	00	00	00	00	44674.761307	0
15	56	30.445954938055	000	00	00	00	00	00	44674.850227	0
15	56	30.447954397183	000	00	00	00	00	00	44674.842117	0
15	56	30.453954590754	000	00	00	00	00	00	44674.818502	0
15	56	30.454955184898	000	00	00	00	00	00	44674.708552	0
15	56	30.457955188307	000	00	00	00	00	00	44674.806075	0
15	56	30.464954284180	000	00	00	00	00	00	44674.697990	0
15	56	30.481955527081	000	00	00	00	00	00	44674.659437	0
15	56	30.483955011085	000	00	00	00	00	00	44674.741639	0
15	56	30.505955318404	000	00	00	00	00	00	44674.607653	0
15	56	30.523954990938	000	00	00	00	00	00	44674.437441	0
15	56	30.526955342699	000	00	00	00	00	00	44674.431219	0
15	56	30.527954381818	000	00	00	00	00	00	44674.466409	0
15	56	30.531955514372	000	00	00	00	00	00	44674.465488	0
15	56	30.533955309285	000	00	00	00	00	00	44674.455853	0
15	56	30.534954286261	000	00	00	00	00	00	44674.548378	0
15	56	30.537954588304	000	00	00	00	00	00	44674.414734	0
15	56	30.568954881324	000	00	00	00	00	00	44674.296958	0
15	56	30.580954161276	000	00	00	00	00	00	44674.237109	0
15	56	30.589955589880	000	00	00	00	00	00	44674.265064	0
15	56	30.590954653839	000	00	00	00	00	00	44674.288993	0
15	56	30.606954643299	000	00	00	00	00	00	44674.116263	0
15	56	30.643954420702	000	00	00	00	00	00	44673.942956	0
15	56	30.644955052216	000	00	00	00	00	00	44674.036783	0
15	56	30.654954897866	000	00	00	00	00	00	44673.959471	0
15	56	30.662955209889	000	00	00	00	00	00	44673.991600	0
15	56	30.669954616693	000	00	00	00	00	00	44673.985519	0
15	56	30.670955210851	000	00	00	00	00	00	44673.988953	0
15	56	30.677954082705	000	00	00	00	00	00	44673.894424	0
15	56	30.698954791325	000	00	00	00	00	00	44673.723561	0
15	56	30.703954925630	000	00	00	00	00	00	44673.708653	0
15	56	30.707954391182	000	00	00	00	00	00	44673.780610	0
15	56	30.713955156985	000	00	00	00	00	00	44673.711451	0
15	56	30.717954299289	000	00	00	00	00	00	44673.658895	0
15	56	30.733954947958	000	00	00	00	00	00	44673.606623	0
15	56	30.743954557467	000	00	00	00	00	00	44673.645932	0
15	56	30.759955081769	000	00	00	00	00	00	44673.604139	0
15	56	30.772954545479	000	00	00	00	00	00	44673.589410	0
15	56	30.774954328059	000	00	00	00	00	00	44673.584880	0
15	56	30.775954934659	000	00	00	00	00	00	44673.579313	0
15	56	30.795954700800	000	00	00	00	00	00	44673.363272	0
15	56	30.829955146837	000	00	00	00	00	00	44673.290444	0
15	56	30.834954820944	000	00	00	00	00	00	44673.240444	0
15	56	30.841954700612	000	00	00	00	00	00	44673.155856	0
15	56	30.847954384073	000	00	00	00	00	00	44673.111427	0
15	56	30.851955354949	000	00	00	00	00	00	44673.103031	0
15	56	30.854954126888	000	00	00	00	00	00	44673.225168	0
15	56	30.858954413590	000	00	00	00	00	00	44673.090278	0
15	56	30.881955315337	000	00	00	00	00	00	44673.007444	0
15	56	30.885954731282	000	00	00	00	00	00	44673.004118	0
15	56	30.887954439189	000	00	00	00	00	00	44672.948793	0
15	56	30.891954302853	000	00	00	00	00	00	44673.056705	0
15	56	30.897955205532	000	00	00	00	00	00	44673.084178	0
15	56	30.907954939445	000	00	00	00	00	00	44672.896262	0
15	56	30.925954798651	000	00	00	00	00	00	44672.831508	0
15	56	30.936954069235	000	00	00	00	00	00	44672.889605	0
15	56	30.937954713096	000	00	00	00	00	00	44672.915385	0
15	56	30.940955164420	000	00	00	00	00	00	44672.814021	0
15	56	30.948955103246	000	00	00	00	00	00	44672.713319	0
15	56	30.952954531575	000	00	00	00	00	00	44672.841725	0
15	56	30.956954171372	000	00	00	00	00	00	44672.744735	0
15	56	30.962955111332	000	00	00	00	00	00	44672.770273	0
15	56	30.968955255194	000	00	00	00	00	00	44672.778201	0
15	56	30.971954151573	000	00	00	00	00	00	44672.626567	0
15	56	30.995955436112	000	00	00	00	00	00	44672.587287	0
15	56	30.997954994855	000	00	00	00	00	00	44672.591760	0
15	56	31.009954150504	000	00	00	00	00	00	44672.579308	0
15	56	31.010954110214	000	00	00	00	00	00	44672.558736	0
15	56	31.011953970316	000	00	00	00	00	00	44672.583965	0
15	56	31.012953805679	000	00	00	00	00	00	44672.471093	0
15	56	31.019955028794	000	00	00	00	00	00	44672.425480	0
15	56	31.024955163193	000	00	00	00	00	00	44672.486353	0
15	56	31.032954218899	000	00	00	00	00	00	44672.494034	0
15	56	31.048954482263	000	00	00	00	00	00	44672.406484	0
15	56	31.050954625585	000	00	00	00	00	00	44672.397559	0
15	56	31.063954014615	000	00	00	00	00	00	44672.251092	0
15	56	31.065954468992	000	00	00	00	00	00	44672.391126	0
15	56	31.080954834855	000	00	00	00	00	00	44672.336795	0
15	56	31.090955538944	000	00	00	00	00	00	44672.298236	0
15	56	31.094954855296	000	00	00	00	00	00	44672.309440	0
15	56	31.111955476357	000	00	00	00	00	00	44672.053246	0
15	56	31.118953975289	000	00	00	00	00	00	44672.053763	0
15	56	31.120954392158	000	00	00	00	00	00	44672.143035	0
15	56	31.123955117175	000	00	00	00	00	00	44672.142219	0
15	56	31.133954428158	000	00	00	00	00	00	44672.079118	0
15	56	31.142954165087	000	00	00	00	00	00	44672.056348	0
15	56	31.152955590893	000	00	00	00	00	00	44671.974760	0
15	56	31.154954564903	000	00	00	00	00	00	44671.878809	0
15	56	31.158954453444	000	00	00	00	00	00	44671.947798	0
15	56	31.167954352110	000	00	00	00	00	00	44671.821236	0
15	56	31.168954684996	000	00	00	00	00	00	44671.922974	0
15	56	31.179955373831	000	00	00	00	00	00	44671.887767	0
15	56	31.185954622066	000	00	00	00	00	00	44671.780250	0
15	56	31.186955029734	000	00	00	00	00	00	44671.798850	0
15	56	31.192953966936	000	00	00	00	00	00	44671.793320	0
15	56	31.194954694955	000	00	00	00	00	00	44671.744653	0
15	56	31.195955077666	000	00	00	00	00	00	44671.712348	0
15	56	31.199954779586	000	00	00	00	00	00	44671.868904	0
15	56	31.214954063347	000	00	00	00	00	00	44671.714350	0
15	56	31.215954408697	000	00	00	00	00	00	44671.812377	0
15	56	31.217955149186	000	00	00	00	00	00	44671.787125	0
15	56	31.236954769389	000	00	00	00	00	00	44671.738689	0
15	56	31.258954766163	000	00	00	00	00	00	44671.568881	0
15	56	31.265955205679	000	00	00	00	00	00	44671.540888	0
15	56	31.268954947962	000	00	00	00	00	00	44671.756623	0
15	56	31.325954903055	000	00	00	00	00	00	44671.219473	0
15	56	31.332955043981	000	00	00	00	00	00	44671.293200	0
15	56	31.355955323932	000	00	00	00	00	00	44671.095425	0
15	56	31.356954164119	000	00	00	00	00	00	44671.097371	0
15	56	31.358955203148	000	00	00	00	00	00	44671.144599	0
15	56	31.364955446552	000	00	00	00	00	00	44671.158850	0
15	56	31.375954679927	000	00	00	00	00	00	44671.096388	0
15	56	31.386955294176	000	00	00	00	00	00	44671.063902	0
15	56	31.398954885386	000	00	00	00	00	00	44671.071177	0
15	56	31.409954914801	000	00	00	00	00	00	44671.038134	0
15	56	31.410955397041	000	00	00	00	00	00	44670.966829	0
15	56	31.422955050359	000	00	00	00	00	00	44670.812785	0
15	56	31.441954259979	000	00	00	00	00	00	44670.742806	0
15	56	31.444954487473	000	00	00	00	00	00	44670.801062	0
15	56	31.445955056646	000	00	00	00	00	00	44670.732605	0
15	56	31.469954500222	000	00	00	00	00	00	44670.706451	0
15	56	31.471955539237	000	00	00	00	00	00	44670.617534	0
15	56	31.475954196358	000	00	00	00	00	00	44670.693810	0
15	56	31.476954628750	000	00	00	00	00	00	44670.668226	0
15	56	31.480955151768	000	00	00	00	00	00	44670.666770	0
15	56	31.486954959779	000	00	00	00	00	00	44670.660896	0
15	56	31.487954011383	000	00	00	00	00	00	44670.720937	0
15	56	31.492954108449	000	00	00	00	00	00	44670.687304	0
15	56	31.500954781470	000	00	00	00	00	00	44670.574688	0
15	56	31.504955515869	000	00	00	00	00	00	44670.660495	0
15	56	31.513954269976	000	00	00	00	00	00	44670.540537	0
15	56	31.514954839397	000	00	00	00	00	00	44670.543693	0
15	56	31.521954445387	000	00	00	00	00	00	44670.516258	0
15	56	31.525954906261	000	00	00	00	00	00	44670.515850	0
15	56	31.532954624228	000	00	00	00	00	00	44670.441888	0
15	56	31.535954926258	000	00	00	00	00	00	44670.382887	0
15	56	31.548955074322	000	00	00	00	00	00	44670.408314	0
15	56	31.565954289930	000	00	00	00	00	00	44670.296783	0
15	56	31.578954960452	000	00	00	00	00	00	44670.315707	0
15	56	31.582954849095	000	00	00	00	00	00	44670.157069	0
15	56	31.595954474513	000	00	00	00	00	00	44670.093667	0
15	56	31.607954364270	000	00	00	00	00	00	44670.057328	0
15	56	31.608954970892	000	00	00	00	00	00	44670.214302	0
15	56	31.611955484419	000	00	00	00	00	00	44670.130573	0
15	56	31.617955416798	000	00	00	00	00	00	44670.145575	0
15	56	31.632955347370	000	00	00	00	00	00	44669.994325	0
15	56	31.638954458897	000	00	00	00	00	00	44670.101521	0
15	56	31.642955367519	000	00	00	00	00	00	44670.022899	0
15	56	31.653954488895	000	00	00	00	00	00	44669.940711	0
15	56	31.654955107915	000	00	00	00	00	00	44669.915380	0
15	56	31.660954070125	000	00	00	00	00	00	44669.984868	0
15	56	31.686954988210	000	00	00	00	00	00	44669.801501	0
15	56	31.695954463787	000	00	00	00	00	00	44669.882575	0
15	56	31.723954890949	000	00	00	00	00	00	44669.740905	0
15	56	31.729954114271	000	00	00	00	00	00	44669.607795	0
15	56	31.735955004668	000	00	00	00	00	00	44669.538583	0
15	56	31.746954337665	000	00	00	00	00	00	44669.513563	0
15	56	31.751954049047	000	00	00	00	00	00	44669.550716	0
15	56	31.764954781866	000	00	00	00	00	00	44669.457539	0
15	56	31.765955413343	000	00	00	00	00	00	44669.451849	0
15	56	31.778954205583	000	00	00	00	00	00	44669.438336	0
15	56	31.780954212016	000	00	00	00	00	00	44669.362058	0
15	56	31.781954943050	000	00	00	00	00	00	44669.363617	0
15	56	31.793954484660	000	00	00	00	00	00	44669.443573	0
15	56	31.802955353582	000	00	00	00	00	00	44669.361102	0
15	56	31.813954574711	000	00	00	00	00	00	44669.333037	0
15	56	31.829954676599	000	00	00	00	00	00	44669.268698	0
15	56	31.834954935577	000	00	00	00	00	00	44669.156114	0
15	56	31.843954274562	000	00	00	00	00	00	44669.233517	0
15	56	31.863955073684	000	00	00	00	00	00	44669.198267	0
15	56	31.872954226063	000	00	00	00	00	00	44668.982219	0
15	56	31.888954925096	000	00	00	00	00	00	44669.044911	0
15	56	31.892954154464	000	00	00	00	00	00	44669.062055	0
15	56	31.900954752746	000	00	00	00	00	00	44669.002194	0
15	56	31.902954323879	000	00	00	00	00	00	44669.017410	0
15	56	31.907954234375	000	00	00	00	00	00	44668.874317	0
15	56	31.921955163045	000	00	00	00	00	00	44668.881231	0
15	56	31.934955584809	000	00	00	00	00	00	44668.754999	0
15	56	31.941954369824	000	00	00	00	00	00	44668.806791	0
15	56	31.955955348349	000	00	00	00	00	00	44668.794694	0
15	56	31.964955172356	000	00	00	00	00	00	44668.649026	0
15	56	31.983955327421	000	00	00	00	00	00	44668.649346	0
15	56	32.017954890558	000	00	00	00	00	00	44668.430368	0
15	56	32.022955323635	000	00	00	00	00	00	44668.503186	0
15	56	32.051954615628	000	00	00	00	00	00	44668.398492	0
15	56	32.062953998262	000	00	00	00	00	00	44668.366223	0
15	56	32.064954502406	000	00	00	00	00	00	44668.237398	0
15	56	32.069954350649	000	00	00	00	00	00	44668.366223	0
15	56	32.074954149335	000	00	00	00	00	00	44668.284790	0
15	56	32.091954434611	000	00	00	00	00	00	44668.152776	0
15	56	32.093954814416	000	00	00	00	00	00	44668.190321	0
15	56	32.115955234323	000	00	00	00	00	00	44668.118771	0
15	56	32.125954980744	000	00	00	00	00	00	44668.028906	0
15	56	32.131955137033	000	00	00	00	00	00	44668.023890	0
15	56	32.139954565966	000	00	00	00	00	00	44667.923431	0
15	56	32.155954953880	000	00	00	00	00	00	44667.922082	0
15	56	32.156955324172	000	00	00	00	00	00	44667.862394	0
15	56	32.168954766064	000	00	00	00	00	00	44667.869183	0
15	56	32.171954595433	000	00	00	00	00	00	44667.895641	0
15	56	32.188954308600	000	00	00	00	00	00	44667.863150	0
15	56	32.203955284080	000	00	00	00	00	00	44667.656741	0
15	56	32.216953964220	000	00	00	00	00	00	44667.703422	0
15	56	32.223955174995	000	00	00	00	00	00	44667.627734	0
15	56	32.240955174268	000	00	00	00	00	00	44667.582553	0
15	56	32.246954260845	000	00	00	00	00	00	44667.497289	0
15	56	32.254954423639	000	00	00	00	00	00	44667.554749	0
15	56	32.261954129237	000	00	00	00	00	00	44667.514478	0
15	56	32.267955355332	000	00	00	00	00	00	44667.426936	0
15	56	32.275954833887	000	00	00	00	00	00	44667.403810	0
15	56	32.284954123097	000	00	00	00	00	00	44667.361073	0
15	56	32.288954509400	000	00	00	00	00	00	44667.317629	0
15	56	32.292954758697	000	00	00	00	00	00	44668.075173	0
15	56	32.296955157275	000	00	00	00	00	00	44667.393500	0
15	56	32.300954088016	000	00	00	00	00	00	44667.327590	0
15	56	32.301955217037	000	00	00	00	00	00	44667.291609	0
15	56	32.333955619637	000	00	00	00	00	00	44667.178159	0
15	56	32.335955078794	000	00	00	00	00	00	44667.235122	0
15	56	32.338954945582	000	00	00	00	00	00	44667.223059	0
15	56	32.345955036792	000	00	00	00	00	00	44667.219822	0
15	56	32.355954260660	000	00	00	00	00	00	44667.163828	0
15	56	32.362954725046	000	00	00	00	00	00	44667.201012	0
15	56	32.370955285966	000	00	00	00	00	00	44667.094806	0
15	56	32.373954953539	000	00	00	00	00	00	44667.046069	0
15	56	32.436954393248	000	00	00	00	00	00	44666.849278	0
15	56	32.457954144324	000	00	00	00	00	00	44666.745486	0
15	56	32.467954624663	000	00	00	00	00	00	44666.707447	0
15	56	32.471955110312	000	00	00	00	00	00	44666.729145	0
15	56	32.473954445100	000	00	00	00	00	00	44666.746030	0
15	56	32.491954963734	000	00	00	00	00	00	44666.679153	0
15	56	32.500954265248	000	00	00	00	00	00	44666.477999	0
15	56	32.501954934029	000	00	00	00	00	00	44666.590202	0
15	56	32.504954464857	000	00	00	00	00	00	44666.516170	0
15	56	32.506955541183	000	00	00	00	00	00	44666.548980	0
15	56	32.527955018457	000	00	00	00	00	00	44666.458621	0
15	56	32.534954636940	000	00	00	00	00	00	44666.505480	0
15	56	32.545954504712	000	00	00	00	00	00	44666.314486	0
15	56	32.559955159777	000	00	00	00	00	00	44666.302387	0
15	56	32.567955173392	000	00	00	00	00	00	44666.370319	0
15	56	32.577955342698	000	00	00	00	00	00	44666.286245	0
15	56	32.586954544757	000	00	00	00	00	00	44666.180645	0
15	56	32.590955565385	000	00	00	00	00	00	44666.225950	0
15	56	32.596954116933	000	00	00	00	00	00	44666.079176	0
15	56	32.612954803299	000	00	00	00	00	00	44666.134300	0
15	56	32.619954073540	000	00	00	00	00	00	44666.135507	0
15	56	32.691955277813	000	00	00	00	00	00	44665.792294	0
15	56	32.694955679399	000	00	00	00	00	00	44665.688094	0
15	56	32.703955279438	000	00	00	00	00	00	44665.707897	0
15	56	32.708955438844	000	00	00	00	00	00	44665.784556	0
15	56	32.718955521130	000	00	00	00	00	00	44665.716253	0
15	56	32.729954704853	000	00	00	00	00	00	44665.654397	0
15	56	32.731954350551	000	00	00	00	00	00	44665.628804	0
15	56	32.734954167521	000	00	00	00	00	00	44665.520666	0
15	56	32.737954357668	000	00	00	00	00	00	44665.572951	0
15	56	32.750955401432	000	00	00	00	00	00	44665.570166	0
15	56	32.756954363482	000	00	00	00	00	00	44665.432117	0
15	56	32.771954816693	000	00	00	00	00	00	44665.413417	0
15	56	32.772955410845	000	00	00	00	00	00	44665.558855	0
15	56	32.777955520462	000	00	00	00	00	00	44665.404685	0
15	56	32.778954609399	000	00	00	00	00	00	44665.504363	0
15	56	32.787954868800	000	00	00	00	00	00	44665.457057	0
15	56	32.796954506353	000	00	00	00	00	00	44665.448430	0
15	56	32.805955089192	000	00	00	00	00	00	44665.251795	0
15	56	32.806954140797	000	00	00	00	00	00	44665.248560	0
15	56	32.826954566597	000	00	00	00	00	00	44665.276904	0
15	56	32.832955108694	000	00	00	00	00	00	44665.312437	0
15	56	32.837955081377	000	00	00	00	00	00	44665.222952	0
15	56	32.841955442760	000	00	00	00	00	00	44665.136792	0
15	56	32.843955275144	000	00	00	00	00	00	44665.279846	0
15	56	32.853954387087	000	00	00	00	00	00	44665.131151	0
15	56	32.864955225341	000	00	00	00	00	00	44665.026671	0
15	56	32.875954558302	000	00	00	00	00	00	44664.986590	0
15	56	32.884955601527	000	00	00	00	00	00	44664.921722	0
15	56	32.903955594855	000	00	00	00	00	00	44665.017466	0
15	56	32.928955085386	000	00	00	00	00	00	44664.807604	0
15	56	32.933954386455	000	00	00	00	00	00	44664.775659	0
15	56	32.950954199187	000	00	00	00	00	00	44664.652610	0
15	56	32.955954321180	000	00	00	00	00	00	44664.684370	0
15	56	32.961955000123	000	00	00	00	00	00	44664.634919	0
15	56	32.967955654029	000	00	00	00	00	00	44664.702133	0
15	56	33.028954665002	000	00	00	00	00	00	44664.420497	0
15	56	33.045954763831	000	00	00	00	00	00	44664.407142	0
15	56	33.046954972357	000	00	00	00	00	00	44664.434158	0
15	56	33.054955234758	000	00	00	00	00	00	44664.399720	0
15	56	33.072954011870	000	00	00	00	00	00	44664.237585	0
15	56	33.083955111280	000	00	00	00	00	00	44664.290257	0
15	56	33.093954347620	000	00	00	00	00	00	44664.088239	0
15	56	33.094954556160	000	00	00	00	00	00	44664.140770	0
15	56	33.113955034758	000	00	00	00	00	00	44664.188904	0
15	56	33.114955205972	000	00	00	00	00	00	44664.132819	0
15	56	33.116954105288	000	00	00	00	00	00	44664.064316	0
15	56	33.120955051381	000	00	00	00	00	00	44664.139395	0
15	56	33.121955396651	000	00	00	00	00	00	44664.133153	0
15	56	33.125954601135	000	00	00	00	00	00	44664.074773	0
15	56	33.130954723245	000	00	00	00	00	00	44664.128504	0
15	56	33.141955387226	000	00	00	00	00	00	44664.003905	0
15	56	33.142954016024	000	00	00	00	00	00	44663.964497	0
15	56	33.144954718991	000	00	00	00	00	00	44664.026306	0
15	56	33.145955064319	000	00	00	00	00	00	44663.988109	0
15	56	33.222955521575	000	00	00	00	00	00	44663.680896	0
15	56	33.239954115386	000	00	00	00	00	00	44663.592696	0
15	56	33.261954224712	000	00	00	00	00	00	44663.551554	0
15	56	33.262954644808	000	00	00	00	00	00	44663.475815	0
15	56	33.273955470751	000	00	00	00	00	00	44663.362391	0
15	56	33.296954308258	000	00	00	00	00	00	44663.383544	0
15	56	33.302955571919	000	00	00	00	00	00	44663.383484	0
15	56	33.309955576158	000	00	00	00	00	00	44663.238779	0
15	56	33.311954774035	000	00	00	00	00	00	44663.363506	0
15	56	33.313954407378	000	00	00	00	00	00	44663.311720	0
15	56	33.315955508602	000	00	00	00	00	00	44663.318272	0
15	56	33.318955126648	000	00	00	00	00	00	44663.359005	0
15	56	33.325955180699	000	00	00	00	00	00	44663.155613	0
15	56	33.328954972756	000	00	00	00	00	00	44663.145179	0
15	56	33.332954824226	000	00	00	00	00	00	44663.224258	0
15	56	33.336955235391	000	00	00	00	00	00	44663.223762	0
15	56	33.349955483151	000	00	00	00	00	00	44663.121382	0
15	56	33.364954916549	000	00	00	00	00	00	44663.112449	0
15	56	33.368955564081	000	00	00	00	00	00	44663.056690	0
15	56	33.382954813642	000	00	00	00	00	00	44662.962113	0
15	56	33.390955499141	000	00	00	00	00	00	44662.915341	0
15	56	33.391954625389	000	00	00	00	00	00	44662.942646	0
15	56	33.400954437086	000	00	00	00	00	00	44663.018065	0
15	56	33.405955268208	000	00	00	00	00	00	44663.020428	0
15	56	33.406954083446	000	00	00	00	00	00	44663.003330	0
15	56	33.413954684802	000	00	00	00	00	00	44662.885813	0
15	56	33.433954924469	000	00	00	00	00	00	44662.768001	0
15	56	33.437955285728	000	00	00	00	00	00	44662.804737	0
15	56	33.445954602757	000	00	00	00	00	00	44662.792083	0
15	56	33.464954459640	000	00	00	00	00	00	44662.653608	0
15	56	33.470954616161	000	00	00	00	00	00	44662.646777	0
15	56	33.475954315196	000	00	00	00	00	00	44662.558312	0
15	56	33.483955124997	000	00	00	00	00	00	44662.701211	0
15	56	33.492954513837	000	00	00	00	00	00	44662.586174	0
15	56	33.496955136499	000	00	00	00	00	00	44662.492401	0
15	56	33.499955090221	000	00	00	00	00	00	44662.512670	0
15	56	33.508954043638	000	00	00	00	00	00	44662.426220	0
15	56	33.522954213840	000	00	00	00	00	00	44662.515364	0
15	56	33.576955111865	000	00	00	00	00	00	44662.264496	0
15	56	33.582954584075	000	00	00	00	00	00	44662.241167	0
15	56	33.594954909495	000	00	00	00	00	00	44662.088048	0
15	56	33.604955651194	000	00	00	00	00	00	44662.152216	0
15	56	33.625955253396	000	00	00	00	00	00	44662.078563	0
15	56	33.633955155281	000	00	00	00	00	00	44662.074369	0
15	56	33.635954701480	000	00	00	00	00	00	44662.002958	0
15	56	33.641955604369	000	00	00	00	00	00	44662.079081	0
15	56	33.648955235491	000	00	00	00	00	00	44662.018378	0
15	56	33.751954123436	000	00	00	00	00	00	44661.520941	0
15	56	33.764955540602	000	00	00	00	00	00	44661.414493	0
15	56	33.768955018750	000	00	00	00	00	00	44661.493571	0
15	56	33.777954395097	000	00	00	00	00	00	44661.451777	0
15	56	33.784954125826	000	00	00	00	00	00	44661.433071	0
15	56	33.791955299399	000	00	00	00	00	00	44661.467527	0
15	56	33.796955433885	000	00	00	00	00	00	44661.437089	0
15	56	33.798955067330	000	00	00	00	00	00	44661.366486	0
15	56	33.804954104271	000	00	00	00	00	00	44661.386550	0
15	56	33.808955274173	000	00	00	00	00	00	44661.303109	0
15	56	33.878954496067	000	00	00	00	00	00	44661.112469	0
15	56	33.886955268601	000	00	00	00	00	00	44661.026130	0
15	56	33.971955329784	000	00	00	00	00	00	44660.642541	0
15	56	33.974954126745	000	00	00	00	00	00	44660.719317	0
15	56	33.981955648604	000	00	00	00	00	00	44660.587709	0
15	56	33.985955114418	000	00	00	00	00	00	44660.702404	0
15	56	33.989954878605	000	00	00	00	00	00	44660.521151	0
15	56	34.009954782458	000	00	00	00	00	00	44660.423499	0
15	56	34.018954345527	000	00	00	00	00	00	44660.425812	0
15	56	34.024954427427	000	00	00	00	00	00	44660.430375	0
15	56	34.025954374658	000	00	00	00	00	00	44660.385302	0
15	56	34.030954347516	000	00	00	00	00	00	44660.484537	0
15	56	34.032954503295	000	00	00	00	00	00	44660.466160	0
15	56	34.037955210122	000	00	00	00	00	00	44660.491576	0
15	56	34.061955437966	000	00	00	00	00	00	44660.222560	0
15	56	34.073954954947	000	00	00	00	00	00	44660.296851	0
15	56	34.127954994707	000	00	00	00	00	00	44660.075147	0
15	56	34.145954655585	000	00	00	00	00	00	44659.919814	0
15	56	34.157955478557	000	00	00	00	00	00	44659.865727	0
15	56	34.167954279787	000	00	00	00	00	00	44659.866577	0
15	56	34.225955415146	000	00	00	00	00	00	44659.673444	0
15	56	34.230954467472	000	00	00	00	00	00	44659.659608	0
15	56	34.235955447817	000	00	00	00	00	00	44659.696866	0
15	56	34.248955086157	000	00	00	00	00	00	44659.582125	0
15	56	34.249954100560	000	00	00	00	00	00	44659.620363	0
15	56	34.250954620125	000	00	00	00	00	00	44659.521519	0
15	56	34.257955096990	000	00	00	00	00	00	44659.545999	0
15	56	34.263955116643	000	00	00	00	00	00	44659.483884	0
15	56	34.267954084760	000	00	00	00	00	00	44659.584131	0
15	56	34.288955241966	000	00	00	00	00	00	44659.352919	0
15	56	34.290954614080	000	00	00	00	00	00	44659.380201	0
15	56	34.292955105826	000	00	00	00	00	00	44659.314139	0
15	56	34.318954033981	000	00	00	00	00	00	44659.204256	0
15	56	34.328954427379	000	00	00	00	00	00	44659.255301	0
15	56	34.336955573148	000	00	00	00	00	00	44659.227879	0
15	56	34.347954968500	000	00	00	00	00	00	44659.121762	0
15	56	34.361954404660	000	00	00	00	00	00	44659.089466	0
15	56	34.371954885050	000	00	00	00	00	00	44658.985779	0
15	56	34.388954697963	000	00	00	00	00	00	44659.055337	0
15	56	34.395955075386	000	00	00	00	00	00	44658.996002	0
15	56	34.396954052412	000	00	00	00	00	00	44658.992271	0
15	56	34.408954128849	000	00	00	00	00	00	44658.834356	0
15	56	34.427955453444	000	00	00	00	00	00	44658.772210	0
15	56	34.431955615823	000	00	00	00	00	00	44658.878195	0
15	56	34.436954991528	000	00	00	00	00	00	44658.829095	0
15	56	34.441954777671	000	00	00	00	00	00	44658.813102	0
15	56	34.454955149777	000	00	00	00	00	00	44658.750691	0
15	56	34.455954151621	000	00	00	00	00	00	44658.668089	0
15	56	34.461955477374	000	00	00	00	00	00	44658.684275	0
15	56	34.463954924126	000	00	00	00	00	00	44658.713113	0
15	56	34.483954777912	000	00	00	00	00	00	44658.560216	0
15	56	34.492954763831	000	00	00	00	00	00	44658.494395	0
15	56	34.498954634131	000	00	00	00	00	00	44658.598863	0
15	56	34.506954423887	000	00	00	00	00	00	44658.552634	0
15	56	34.515955069095	000	00	00	00	00	00	44658.412503	0
15	56	34.520955029497	000	00	00	00	00	00	44658.454215	0
15	56	34.548954461527	000	00	00	00	00	00	44658.277926	0
15	56	34.589954614035	000	00	00	00	00	00	44658.196948	0
15	56	34.590955170890	000	00	00	00	00	00	44658.219220	0
15	56	34.606954165676	000	00	00	00	00	00	44658.155559	0
15	56	34.617954605870	000	00	00	00	00	00	44658.042670	0
15	56	34.624955617721	000	00	00	00	00	00	44658.124290	0
15	56	34.629955403834	000	00	00	00	00	00	44658.013756	0
15	56	34.660955374420	000	00	00	00	00	00	44657.847234	0
15	56	34.663954196309	000	00	00	00	00	00	44657.829701	0
15	56	34.668954455199	000	00	00	00	00	00	44657.833497	0
15	56	34.702954727865	000	00	00	00	00	00	44657.704557	0
15	56	34.734955106113	000	00	00	00	00	00	44657.530917	0
15	56	34.740955573587	000	00	00	00	00	00	44657.640995	0
15	56	34.748954231480	000	00	00	00	00	00	44657.519498	0
15	56	34.760954084079	000	00	00	00	00	00	44657.566848	0
15	56	34.765955661678	000	00	00	00	00	00	44657.445301	0
15	56	34.779954662416	000	00	00	00	00	00	44657.478204	0
15	56	34.795954266941	000	00	00	00	00	00	44657.388760	0
15	56	34.797955492555	000	00	00	00	00	00	44657.419657	0
15	56	34.817954413498	000	00	00	00	00	00	44657.216771	0
15	56	34.821955508800	000	00	00	00	00	00	44657.250410	0
15	56	34.827954694898	000	00	00	00	00	00	44657.262074	0
15	56	34.830954959827	000	00	00	00	00	00	44657.312036	0
15	56	34.843955419041	000	00	00	00	00	00	44657.184405	0
15	56	34.848954147914	000	00	00	00	00	00	44657.150470	0
15	56	34.860955393786	000	00	00	00	00	00	44657.078640	0
15	56	34.929954356740	000	00	00	00	00	00	44656.952567	0
15	56	34.940955319587	000	00	00	00	00	00	44656.826772	0
15	56	34.941954396018	000	00	00	00	00	00	44656.809225	0
15	56	34.954955178750	000	00	00	00	00	00	44656.708844	0
15	56	34.961954685336	000	00	00	00	00	00	44656.730519	0
15	56	34.975954146590	000	00	00	00	00	00	44656.739364	0
15	56	35.001954007719	000	00	00	00	00	00	44656.535063	0
15	56	35.006954117423	000	00	00	00	00	00	44656.564381	0
15	56	35.008955405247	000	00	00	00	00	00	44656.483649	0
15	56	35.019955161275	000	00	00	00	00	00	44656.396572	0
15	56	35.025955317717	000	00	00	00	00	00	44656.516761	0
15	56	35.051953897571	000	00	00	00	00	00	44656.451730	0
15	56	35.059955130411	000	00	00	00	00	00	44656.279801	0
15	56	35.060955276742	000	00	00	00	00	00	44656.421847	0
15	56	35.076954769189	000	00	00	00	00	00	44656.229103	0
15	56	35.086954018210	000	00	00	00	00	00	44656.304677	0
15	56	35.087954885974	000	00	00	00	00	00	44656.153788	0
15	56	35.111955275439	000	00	00	00	00	00	44656.051235	0
15	56	35.123954854418	000	00	00	00	00	00	44656.114534	0
15	56	35.124955174899	000	00	00	00	00	00	44656.122798	0
15	56	35.132954541725	000	00	00	00	00	00	44656.034996	0
15	56	35.134953963490	000	00	00	00	00	00	44656.055862	0
15	56	35.140954804228	000	00	00	00	00	00	44656.031723	0
15	56	35.156955080456	000	00	00	00	00	00	44656.009295	0
15	56	35.160955329928	000	00	00	00	00	00	44655.884760	0
15	56	35.161953983494	000	00	00	00	00	00	44655.863329	0
15	56	35.166954229979	000	00	00	00	00	00	44655.922285	0
15	56	35.186954295386	000	00	00	00	00	00	44655.849350	0
15	56	35.192954688209	000	00	00	00	00	00	44655.802816	0
15	56	35.193955021190	000	00	00	00	00	00	44655.704968	0
15	56	35.194955503444	000	00	00	00	00	00	44655.716568	0
15	56	35.203955402263	000	00	00	00	00	00	44655.751704	0
15	56	35.204954192559	000	00	00	00	00	00	44655.842787	0
15	56	35.206954870992	000	00	00	00	00	00	44655.678309	0
15	56	35.214954822564	000	00	00	00	00	00	44655.648627	0
15	56	35.286955556498	000	00	00	00	00	00	44655.450990	0
15	56	35.287954483785	000	00	00	00	00	00	44655.460745	0
15	56	35.292954294906	000	00	00	00	00	00	44655.499476	0
15	56	35.294955445970	000	00	00	00	00	00	44655.476559	0
15	56	35.296955191232	000	00	00	00	00	00	44655.413406	0
15	56	35.301954965093	000	00	00	00	00	00	44655.392399	0
15	56	35.302955571773	000	00	00	00	00	00	44655.344853	0
15	56	35.320954921765	000	00	00	00	00	00	44655.259466	0
15	56	35.330954021680	000	00	00	00	00	00	44655.277319	0
15	56	35.331954528752	000	00	00	00	00	00	44655.159894	0
15	56	35.333955095099	000	00	00	00	00	00	44655.265271	0
15	56	35.342954882064	000	00	00	00	00	00	44655.162112	0
15	56	35.344954179542	000	00	00	00	00	00	44655.221688	0
15	56	35.355954532752	000	00	00	00	00	00	44655.166038	0
15	56	35.357954427425	000	00	00	00	00	00	44655.204120	0
15	56	35.366955582707	000	00	00	00	00	00	44655.080027	0
15	56	35.368955153928	000	00	00	00	00	00	44655.126378	0
15	56	35.370954463833	000	00	00	00	00	00	44655.142933	0
15	56	35.384955330752	000	00	00	00	00	00	44654.947790	0
15	56	35.388954659735	000	00	00	00	00	00	44654.934954	0
15	56	35.395955460124	000	00	00	00	00	00	44655.019217	0
15	56	35.397954844659	000	00	00	00	00	00	44655.011295	0
15	56	35.402955526646	000	00	00	00	00	00	44655.046092	0
15	56	35.406954432663	000	00	00	00	00	00	44654.937100	0
15	56	35.407954877519	000	00	00	00	00	00	44654.862038	0
15	56	35.408955409454	000	00	00	00	00	00	44654.967474	0
15	56	35.416954801280	000	00	00	00	00	00	44654.935693	0
15	56	35.422954584610	000	00	00	00	00	00	44654.962571	0
15	56	35.430955046213	000	00	00	00	00	00	44654.893845	0
15	56	35.433954888009	000	00	00	00	00	00	44654.899684	0
15	56	35.447955244905	000	00	00	00	00	00	44654.882587	0
15	56	35.453955165147	000	00	00	00	00	00	44654.768151	0
15	56	35.454954154564	000	00	00	00	00	00	44654.806104	0
15	56	35.470954654804	000	00	00	00	00	00	44654.787669	0
15	56	35.472954375291	000	00	00	00	00	00	44654.769547	0
15	56	35.473954857422	000	00	00	00	00	00	44654.705461	0
15	56	35.479954479044	000	00	00	00	00	00	44654.658604	0
15	56	35.484955484368	000	00	00	00	00	00	44654.720570	0
15	56	35.485954337033	000	00	00	00	00	00	44654.548769	0
15	56	35.515954945389	000	00	00	00	00	00	44654.426063	0
15	56	35.517954454277	000	00	00	00	00	00	44654.534972	0
15	56	35.525954480559	000	00	00	00	00	00	44654.443571	0
15	56	35.533954046550	000	00	00	00	00	00	44654.472805	0
15	56	35.554955626845	000	00	00	00	00	00	44654.276610	0
15	56	35.571954967330	000	00	00	00	00	00	44654.386950	0
15	56	35.577955621382	000	00	00	00	00	00	44654.214375	0
15	56	35.580954244178	000	00	00	00	00	00	44654.287883	0
15	56	35.634955055917	000	00	00	00	00	00	44654.085260	0
15	56	35.637955457671	000	00	00	00	00	00	44654.007728	0
15	56	35.642954522504	000	00	00	00	00	00	44654.121926	0
15	56	35.650955158300	000	00	00	00	00	00	44654.052929	0
15	56	35.658954326354	000	00	00	00	00	00	44653.975706	0
15	56	35.681955191867	000	00	00	00	00	00	44653.962000	0
15	56	35.686955251775	000	00	00	00	00	00	44653.792858	0
15	56	35.695954242663	000	00	00	00	00	00	44653.876382	0
15	56	35.696954874176	000	00	00	00	00	00	44653.783845	0
15	56	35.700954153392	000	00	00	00	00	00	44653.788055	0
15	56	35.701954834665	000	00	00	00	00	00	44653.789667	0
15	56	35.703954455632	000	00	00	00	00	00	44653.689410	0
15	56	35.709955271581	000	00	00	00	00	00	44653.773521	0
15	56	35.710954273294	000	00	00	00	00	00	44653.769691	0
15	56	35.715954134270	000	00	00	00	00	00	44653.750160	0
15	56	35.723955404668	000	00	00	00	00	00	44653.635648	0
15	56	35.727954484857	000	00	00	00	00	00	44653.706427	0
15	56	35.737954356009	000	00	00	00	00	00	44653.662683	0
15	56	35.742954503199	000	00	00	00	00	00	44653.704602	0
15	56	35.746955424416	000	00	00	00	00	00	44653.519036	0
15	56	35.760955122212	000	00	00	00	00	00	44653.623290	0
15	56	35.768955447187	000	00	00	00	00	00	44653.587140	0
15	56	35.771954082411	000	00	00	00	00	00	44653.463248	0
15	56	35.782955095245	000	00	00	00	00	00	44653.506511	0
15	56	35.790955345525	000	00	00	00	00	00	44653.381704	0
15	56	35.792955016164	000	00	00	00	00	00	44653.527803	0
15	56	35.797955250266	000	00	00	00	00	00	44653.399287	0
15	56	35.804955155239	000	00	00	00	00	00	44653.452735	0
15	56	35.816954137328	000	00	00	00	00	00	44653.428278	0
15	56	35.825955168402	000	00	00	00	00	00	44653.393039	0
15	56	35.829954783440	000	00	00	00	00	00	44653.379139	0
15	56	35.833955443392	000	00	00	00	00	00	44653.360985	0
15	56	35.838955590611	000	00	00	00	00	00	44653.311143	0
15	56	35.841954375144	000	00	00	00	00	00	44653.296917	0
15	56	35.843955650562	000	00	00	00	00	00	44653.184989	0
15	56	35.847954904952	000	00	00	00	00	00	44653.138351	0
15	56	35.858955681280	000	00	00	00	00	00	44653.134272	0
15	56	35.861954478256	000	00	00	00	00	00	44653.187294	0
15	56	35.864954668548	000	00	00	00	00	00	44653.082475	0
15	56	35.865955300076	000	00	00	00	00	00	44653.155117	0
15	56	35.872955092949	000	00	00	00	00	00	44653.069989	0
15	56	35.883954513389	000	00	00	00	00	00	44653.008721	0
15	56	35.895954067622	000	00	00	00	00	00	44653.003404	0
15	56	35.901955306596	000	00	00	00	00	00	44653.012659	0
15	56	35.902954258701	000	00	00	00	00	00	44653.008685	0
15	56	35.955954862315	000	00	00	00	00	00	44652.881911	0
15	56	35.964954350842	000	00	00	00	00	00	44652.757343	0
15	56	35.972954053737	000	00	00	00	00	00	44652.777132	0
15	56	35.978955143248	000	00	00	00	00	00	44652.707679	0
15	56	35.996954779585	000	00	00	00	00	00	44652.677491	0
15	56	35.998954375675	000	00	00	00	00	00	44652.661708	0
15	56	36.000954854950	000	00	00	00	00	00	44652.659994	0
15	56	36.007954050612	000	00	00	00	00	00	44652.482848	0
15	56	36.041954510845	000	00	00	00	00	00	44652.458046	0
15	56	36.042954843841	000	00	00	00	00	00	44652.454146	0
15	56	36.059954246695	000	00	00	00	00	00	44652.281794	0
15	56	36.060954455243	000	00	00	00	00	00	44652.374564	0
15	56	36.086954515922	000	00	00	00	00	00	44652.355465	0
15	56	36.092954299289	000	00	00	00	00	00	44652.145908	0
15	56	36.093954532662	000	00	00	00	00	00	44652.276644	0
15	56	36.109954921325	000	00	00	00	00	00	44652.188832	0
15	56	36.117955519876	000	00	00	00	00	00	44652.099932	0
15	56	36.126955120315	000	00	00	00	00	00	44652.084827	0
15	56	36.128954094420	000	00	00	00	00	00	44652.120219	0
15	56	36.131955093246	000	00	00	00	00	00	44652.116562	0
15	56	36.199955342308	000	00	00	00	00	00	44651.757855	0
15	56	36.203954099045	000	00	00	00	00	00	44651.713585	0
15	56	36.206955595488	000	00	00	00	00	00	44651.807251	0
15	56	36.211954685146	000	00	00	00	00	00	44651.840304	0
15	56	36.228954063299	000	00	00	00	00	00	44651.718508	0
15	56	36.245955332262	000	00	00	00	00	00	44651.585591	0
15	56	36.258955095196	000	00	00	00	00	00	44651.593543	0
15	56	36.266954176062	000	00	00	00	00	00	44651.646929	0
15	56	36.280954744660	000	00	00	00	00	00	44651.472267	0
15	56	36.291955185196	000	00	00	00	00	00	44651.520207	0
15	56	36.300954375191	000	00	00	00	00	00	44651.451276	0
15	56	36.304955084852	000	00	00	00	00	00	44651.435107	0
15	56	36.323954643645	000	00	00	00	00	00	44651.355662	0
15	56	36.333955510025	000	00	00	00	00	00	44651.195123	0
15	56	36.407955591625	000	00	00	00	00	00	44650.900852	0
15	56	36.410954065192	000	00	00	00	00	00	44650.990053	0
15	56	36.418955434951	000	00	00	00	00	00	44650.968086	0
15	56	36.441955516792	000	00	00	00	00	00	44650.831141	0
15	56	36.443955125338	000	00	00	00	00	00	44650.894322	0
15	56	36.457954698606	000	00	00	00	00	00	44650.781756	0
15	56	36.468955027187	000	00	00	00	00	00	44650.779234	0
15	56	36.495954674319	000	00	00	00	00	00	44650.741483	0
15	56	36.500955567819	000	00	00	00	00	00	44650.616819	0
15	56	36.503955571476	000	00	00	00	00	00	44650.630225	0
15	56	36.504954623051	000	00	00	00	00	00	44650.606854	0
15	56	36.507954564564	000	00	00	00	00	00	44650.509872	0
15	56	36.545954204419	000	00	00	00	00	00	44650.459702	0
15	56	36.546954873244	000	00	00	00	00	00	44650.460465	0
15	56	36.548954593782	000	00	00	00	00	00	44650.369208	0
15	56	36.549955312359	000	00	00	00	00	00	44650.515772	0
15	56	36.567955334220	000	00	00	00	00	00	44650.353268	0
15	56	36.574954903248	000	00	00	00	00	00	44650.271643	0
15	56	36.586954295875	000	00	00	00	00	00	44650.291052	0
15	56	36.595955314369	000	00	00	00	00	00	44650.287226	0
15	56	36.603955589591	000	00	00	00	00	00	44650.294942	0
15	56	36.609954688698	000	00	00	00	00	00	44650.135167	0
15	56	36.613954117180	000	00	00	00	00	00	44650.191918	0
15	56	36.663955015683	000	00	00	00	00	00	44649.881811	0
15	56	36.667954444180	000	00	00	00	00	00	44650.024158	0
15	56	36.669954114805	000	00	00	00	00	00	44649.975199	0
15	56	36.701955414370	000	00	00	00	00	00	44649.766657	0
15	56	36.702954316788	000	00	00	00	00	00	44649.916615	0
15	56	36.709954644568	000	00	00	00	00	00	44649.805541	0
15	56	36.724954924175	000	00	00	00	00	00	44649.784879	0
15	56	36.727955151720	000	00	00	00	00	00	44649.745462	0
15	56	36.738955542562	000	00	00	00	00	00	44649.647355	0
15	56	36.741954364414	000	00	00	00	00	00	44649.653071	0
15	56	36.567955334220	000	00	00	00	00	00	44650.353268	0
15	56	36.574954903248	000	00	00	00	00	00	44650.271643	0
15	56	36.586954295875	000	00	00	00	00	00	44650.291052	0
15	56	36.595955314369	000	00	00	00	00	00	44650.287226	0
15	56	36.603955589591	000	00	00	00	00	00	44650.294942	0
15	56	36.609954688698	000	00	00	00	00	00	44650.135167	0
15	56	36.613954117180	000	00	00	00	00	00	44650.191918	0
15	56	36.663955015683	000	00	00	00	00	00	44649.881811	0
15	56	36.667954444180	000	00	00	00	00	00	44650.024158	0
15	56	36.669954114805	000	00	00	00	00	00	44649.975199	0
15	56	36.701955414370	000	00	00	00	00	00	44649.766657	0
15	56	36.702954316788	000	00	00	00	00	00	44649.916615	0
15	56	36.709954644568	000	00	00	00	00	00	44649.805541	0
15	56	36.724954924175	000	00	00	00	00	00	44649.784879	0
15	56	36.727955151720	000	00	00	00	00	00	44649.745462	0
15	56	36.738955542562	000	00	00	00	00	00	44649.647355	0
15	56	36.741954364414	000	00	00	00	00	00	44649.653071	0
15	56	36.754954761811	000	00	00	00	00	00	44649.641178	0
15	56	36.772955231674	000	00	00	00	00	00	44649.650542	0
15	56	36.788955334268	000	00	00	00	00	00	44649.406555	0
15	56	36.793955120607	000	00	00	00	00	00	44649.484693	0
15	56	36.958955620219	000	00	00	00	00	00	44648.827425	0
15	56	36.964954532756	000	00	00	00	00	00	44648.826598	0
15	56	36.966954228410	000	00	00	00	00	00	44648.701598	0
15	56	36.974955536112	000	00	00	00	00	00	44648.770207	0
15	56	37.011954133785	000	00	00	00	00	00	44648.624199	0
15	56	37.025954503290	000	00	00	00	00	00	44648.468768	0
15	56	37.066954955386	000	00	00	00	00	00	44648.428377	0
15	56	37.113953934415	000	00	00	00	00	00	44648.126399	0
15	56	37.123955397918	000	00	00	00	00	00	44648.183475	0
15	56	37.127955274220	000	00	00	00	00	00	44648.240519	0
15	56	37.145955507673	000	00	00	00	00	00	44648.101582	0
15	56	37.149954065390	000	00	00	00	00	00	44648.083344	0
15	56	37.167955555240	000	00	00	00	00	00	44648.080210	0
15	56	37.170954924462	000	00	00	00	00	00	44648.011289	0
15	56	37.173954355865	000	00	00	00	00	00	44648.016146	0
15	56	37.207954343438	000	00	00	00	00	00	44647.810787	0
15	56	37.212954378600	000	00	00	00	00	00	44647.837866	0
15	56	37.218955443299	000	00	00	00	00	00	44647.859695	0
15	56	37.219954134176	000	00	00	00	00	00	44647.720107	0
15	56	37.222955232566	000	00	00	00	00	00	44647.723800	0
15	56	37.226954909886	000	00	00	00	00	00	44647.837399	0
15	56	37.228954008358	000	00	00	00	00	00	44647.681501	0
15	56	37.241955226840	000	00	00	00	00	00	44647.614183	0
15	56	37.242955535003	000	00	00	00	00	00	44647.713283	0
15	56	37.264954338752	000	00	00	00	00	00	44647.702897	0
15	56	37.281955383885	000	00	00	00	00	00	44647.453707	0
15	56	37.321954147519	000	00	00	00	00	00	44647.301124	0
15	56	37.322954617332	000	00	00	00	00	00	44647.363696	0
15	56	37.334955266451	000	00	00	00	00	00	44647.250067	0
15	56	37.344955063105	000	00	00	00	00	00	44647.314644	0
15	56	37.347955066740	000	00	00	00	00	00	44647.299522	0
15	56	37.375955022319	000	00	00	00	00	00	44647.217086	0
15	56	37.379954015531	000	00	00	00	00	00	44647.175907	0
15	56	37.393954845393	000	00	00	00	00	00	44647.179910	0
15	56	37.405954723145	000	00	00	00	00	00	44647.014990	0
15	56	37.425955423641	000	00	00	00	00	00	44646.972314	0
15	56	37.439954586553	000	00	00	00	00	00	44646.962093	0
15	56	37.442954515682	000	00	00	00	00	00	44646.825393	0
15	56	37.458954580943	000	00	00	00	00	00	44646.940141	0
15	56	37.462955017036	000	00	00	00	00	00	44646.858970	0
15	56	37.476955274760	000	00	00	00	00	00	44646.791202	0
15	56	37.488954754605	000	00	00	00	00	00	44646.772264	0
15	56	37.492954941969	000	00	00	00	00	00	44646.713124	0
15	56	37.497954566599	000	00	00	00	00	00	44646.692853	0
15	56	37.498955123439	000	00	00	00	00	00	44646.771291	0
15	56	37.515954775292	000	00	00	00	00	00	44646.667754	0
15	56	37.528955073147	000	00	00	00	00	00	44646.647628	0
15	56	37.532954203249	000	00	00	00	00	00	44646.615497	0
15	56	37.536954776158	000	00	00	00	00	00	44646.443236	0
15	56	37.538954484269	000	00	00	00	00	00	44646.589648	0
15	56	37.555955355187	000	00	00	00	00	00	44646.532251	0
15	56	37.561954180703	000	00	00	00	00	00	44646.464801	0
15	56	37.613955061432	000	00	00	00	00	00	44646.251871	0
15	56	37.619954197966	000	00	00	00	00	00	44646.132253	0
15	56	37.635955569400	000	00	00	00	00	00	44646.089856	0
15	56	37.641955315485	000	00	00	00	00	00	44646.145341	0
15	56	37.643955023596	000	00	00	00	00	00	44646.101350	0
15	56	37.672955075868	000	00	00	00	00	00	44646.019679	0
15	56	37.674954684371	000	00	00	00	00	00	44646.012042	0
15	56	37.681954664033	000	00	00	00	00	00	44645.909012	0
15	56	37.683954284999	000	00	00	00	00	00	44646.004296	0
15	56	37.685955548055	000	00	00	00	00	00	44645.880887	0
15	56	37.689954914415	000	00	00	00	00	00	44645.953023	0
15	56	37.695955494033	000	00	00	00	00	00	44645.987255	0
15	56	37.698954627042	000	00	00	00	00	00	44645.917346	0
15	56	37.701954916796	000	00	00	00	00	00	44645.917790	0
15	56	37.703954562552	000	00	00	00	00	00	44645.785142	0
15	56	37.710954119400	000	00	00	00	00	00	44645.850414	0
15	56	37.711954887673	000	00	00	00	00	00	44645.891371	0
15	56	37.715954291329	000	00	00	00	00	00	44645.852122	0
15	56	37.716954922900	000	00	00	00	00	00	44645.834127	0
15	56	37.717955604130	000	00	00	00	00	00	44645.842641	0
15	56	37.723954603884	000	00	00	00	00	00	44645.759619	0
15	56	37.800955462066	000	00	00	00	00	00	44645.523586	0
15	56	37.840954524465	000	00	00	00	00	00	44645.358736	0
15	56	37.855954717132	000	00	00	00	00	00	44645.319286	0
15	56	37.867954271773	000	00	00	00	00	00	44645.246664	0
15	56	37.868954915677	000	00	00	00	00	00	44645.222460	0
15	56	37.883955593490	000	00	00	00	00	00	44645.109910	0
15	56	37.886954353242	000	00	00	00	00	00	44645.095409	0
15	56	37.898954193937	000	00	00	00	00	00	44645.089310	0
15	56	37.907955125578	000	00	00	00	00	00	44645.073679	0
15	56	37.931954844280	000	00	00	00	00	00	44645.000920	0
15	56	37.939954957765	000	00	00	00	00	00	44644.862045	0
15	56	37.949955102806	000	00	00	00	00	00	44644.947205	0
15	56	37.956954559923	000	00	00	00	00	00	44644.902655	0
15	56	37.962955114665	000	00	00	00	00	00	44644.786990	0
15	56	37.969954198605	000	00	00	00	00	00	44644.840300	0
15	56	37.995955590748	000	00	00	00	00	00	44644.767693	0
15	56	37.998954574367	000	00	00	00	00	00	44644.696765	0
15	56	37.999955056548	000	00	00	00	00	00	44644.789106	0
15	56	38.002954326403	000	00	00	00	00	00	44644.761886	0
15	56	38.026954380846	000	00	00	00	00	00	44644.658357	0
15	56	38.037954062507	000	00	00	00	00	00	44644.582279	0
15	56	38.047955488852	000	00	00	00	00	00	44644.515121	0
15	56	38.048953906109	000	00	00	00	00	00	44644.433847	0
15	56	38.059954483586	000	00	00	00	00	00	44644.441504	0
15	56	38.061954614663	000	00	00	00	00	00	44644.491347	0
15	56	38.071955244857	000	00	00	00	00	00	44644.432532	0
15	56	38.075954598753	000	00	00	00	00	00	44644.510143	0
15	56	38.085955141920	000	00	00	00	00	00	44644.401741	0
15	56	38.092955457476	000	00	00	00	00	00	44644.430434	0
15	56	38.106954098112	000	00	00	00	00	00	44644.304721	0
15	56	38.114954074859	000	00	00	00	00	00	44644.249114	0
15	56	38.116954529287	000	00	00	00	00	00	44644.253500	0
15	56	38.121954004659	000	00	00	00	00	00	44644.164848	0
15	56	38.122954163489	000	00	00	00	00	00	44644.249598	0
15	56	38.130954451284	000	00	00	00	00	00	44644.234468	0
15	56	38.131954796649	000	00	00	00	00	00	44644.225003	0
15	56	38.135954362107	000	00	00	00	00	00	44644.225434	0
15	56	38.137954916063	000	00	00	00	00	00	44644.127395	0
15	56	38.154955040947	000	00	00	00	00	00	44644.110290	0
15	56	38.159955523981	000	00	00	00	00	00	44644.113874	0
15	56	38.165954586017	000	00	00	00	00	00	44644.085586	0
15	56	38.190953990990	000	00	00	00	00	00	44643.880041	0
15	56	38.201954630749	000	00	00	00	00	00	44643.948758	0
15	56	38.202955125431	000	00	00	00	00	00	44643.986730	0
15	56	38.222954283636	000	00	00	00	00	00	44643.860737	0
15	56	38.257954779139	000	00	00	00	00	00	44643.685395	0
15	56	38.314954924368	000	00	00	00	00	00	44643.422862	0
15	56	38.406954519684	000	00	00	00	00	00	44643.146276	0
15	56	38.410955615051	000	00	00	00	00	00	44643.055120	0
15	56	38.426954249982	000	00	00	00	00	00	44643.038713	0
15	56	38.427954844126	000	00	00	00	00	00	44642.943848	0
15	56	38.434955607430	000	00	00	00	00	00	44643.035565	0
15	56	38.435954733781	000	00	00	00	00	00	44642.928585	0
15	56	38.439954124995	000	00	00	00	00	00	44643.059433	0
15	56	38.446954477869	000	00	00	00	00	00	44642.978142	0
15	56	38.454955014422	000	00	00	00	00	00	44642.918827	0
15	56	38.456954535868	000	00	00	00	00	00	44642.826809	0
15	56	38.460955021772	000	00	00	00	00	00	44642.844131	0
15	56	38.464954089686	000	00	00	00	00	00	44642.912987	0
15	56	38.467954068452	000	00	00	00	00	00	44642.843034	0
15	56	38.471954641529	000	00	00	00	00	00	44642.770279	0
15	56	38.496955103787	000	00	00	00	00	00	44642.708529	0
15	56	38.498954451046	000	00	00	00	00	00	44642.853699	0
15	56	38.506954813449	000	00	00	00	00	00	44642.727733	0
15	56	38.515954364222	000	00	00	00	00	00	44642.659282	0
15	56	38.517955502859	000	00	00	00	00	00	44642.620599	0
15	56	38.518954405292	000	00	00	00	00	00	44642.711993	0
15	56	38.519954999450	000	00	00	00	00	00	44642.576053	0
15	56	38.523954104618	000	00	00	00	00	00	44642.680425	0
15	56	38.530955253547	000	00	00	00	00	00	44642.539708	0
15	56	38.546954174613	000	00	00	00	00	00	44642.585809	0
15	56	38.562954613248	000	00	00	00	00	00	44642.440260	0
15	56	38.591954217918	000	00	00	00	00	00	44642.383265	0
15	56	38.597955481775	000	00	00	00	00	00	44642.430031	0
15	56	38.602955666356	000	00	00	00	00	00	44642.268426	0
15	56	38.613954365479	000	00	00	00	00	00	44642.402803	0
15	56	38.626954377425	000	00	00	00	00	00	44642.344534	0
15	56	38.636954933099	000	00	00	00	00	00	44642.223268	0
15	56	38.647955498309	000	00	00	00	00	00	44642.073495	0
15	56	38.662955243250	000	00	00	00	00	00	44642.094986	0
15	56	38.664955013541	000	00	00	00	00	00	44642.193646	0
15	56	38.669954924371	000	00	00	00	00	00	44642.108055	0
15	56	38.679955069543	000	00	00	00	00	00	44642.010878	0
15	56	38.698955138796	000	00	00	00	00	00	44641.989949	0
15	56	38.707954664860	000	00	00	00	00	00	44641.977053	0
15	56	38.775955226454	000	00	00	00	00	00	44641.709603	0
15	56	38.780955348797	000	00	00	00	00	00	44641.669700	0
15	56	38.784954827184	000	00	00	00	00	00	44641.653035	0
15	56	38.798954587575	000	00	00	00	00	00	44641.509760	0
15	56	38.805954915631	000	00	00	00	00	00	44641.526121	0
15	56	38.806955596992	000	00	00	00	00	00	44641.487903	0
15	56	38.808955292559	000	00	00	00	00	00	44641.489871	0
15	56	38.811955619785	000	00	00	00	00	00	44641.554747	0
15	56	38.815955073245	000	00	00	00	00	00	44641.532411	0
15	56	38.818955139184	000	00	00	00	00	00	44641.449098	0
15	56	38.825955218454	000	00	00	00	00	00	44641.433554	0
15	56	38.830955029742	000	00	00	00	00	00	44641.422682	0
15	56	38.832954874713	000	00	00	00	00	00	44641.464850	0
15	56	38.835955065049	000	00	00	00	00	00	44641.453240	0
15	56	38.848954455149	000	00	00	00	00	00	44641.322497	0
15	56	38.866954962701	000	00	00	00	00	00	44641.331684	0
15	56	38.869955439142	000	00	00	00	00	00	44641.307940	0
15	56	38.878955189095	000	00	00	00	00	00	44641.332144	0
15	56	38.881955603392	000	00	00	00	00	00	44641.354793	0
15	56	38.883955323785	000	00	00	00	00	00	44641.328128	0
15	56	38.888955632858	000	00	00	00	00	00	44641.270441	0
15	56	38.899954220033	000	00	00	00	00	00	44641.094046	0
15	56	38.901955694564	000	00	00	00	00	00	44641.132771	0
15	56	38.905955347174	000	00	00	00	00	00	44641.179750	0
15	56	38.916954295200	000	00	00	00	00	00	44641.160964	0
15	56	38.928955292853	000	00	00	00	00	00	44641.088950	0
15	56	38.935955185531	000	00	00	00	00	00	44641.012438	0
15	56	38.954954359091	000	00	00	00	00	00	44640.954368	0
15	56	38.963954133884	000	00	00	00	00	00	44640.881159	0
15	56	38.971954595923	000	00	00	00	00	00	44640.915051	0
15	56	38.980954333398	000	00	00	00	00	00	44640.799384	0
15	56	38.992954248803	000	00	00	00	00	00	44640.888845	0
15	56	39.038954426404	000	00	00	00	00	00	44640.634217	0
15	56	39.039954485677	000	00	00	00	00	00	44640.663316	0
15	56	39.040954694276	000	00	00	00	00	00	44640.721634	0
15	56	39.041954890410	000	00	00	00	00	00	44640.563974	0
15	56	39.046954788842	000	00	00	00	00	00	44640.600196	0
15	56	39.118954828751	000	00	00	00	00	00	44640.378637	0
15	56	39.128955110748	000	00	00	00	00	00	44640.305817	0
15	56	39.134955230220	000	00	00	00	00	00	44640.341846	0
15	56	39.138954198505	000	00	00	00	00	00	44640.186848	0
15	56	39.145954116015	000	00	00	00	00	00	44640.178618	0
15	56	39.152954904414	000	00	00	00	00	00	44640.294687	0
15	56	39.163955307915	000	00	00	00	00	00	44640.237840	0
15	56	39.170954516354	000	00	00	00	00	00	44640.182895	0
15	56	39.174954243543	000	00	00	00	00	00	44640.116163	0
15	56	39.185955082408	000	00	00	00	00	00	44640.162027	0
15	56	39.187955474758	000	00	00	00	00	00	44640.130792	0
15	56	39.196954478408	000	00	00	00	00	00	44639.929192	0
15	56	39.197954811280	000	00	00	00	00	00	44639.926308	0
15	56	39.199955551965	000	00	00	00	00	00	44639.938302	0
15	56	39.206954959489	000	00	00	00	00	00	44640.014122	0
15	56	39.208953995825	000	00	00	00	00	00	44640.053125	0
15	56	39.219955257620	000	00	00	00	00	00	44639.877577	0
15	56	39.226954092905	000	00	00	00	00	00	44639.917563	0
15	56	39.227954475631	000	00	00	00	00	00	44639.890530	0
15	56	39.230954006744	000	00	00	00	00	00	44639.947741	0
15	56	39.236954001921	000	00	00	00	00	00	44639.953424	0
15	56	39.240954226596	000	00	00	00	00	00	44639.867473	0
15	56	39.241954746161	000	00	00	00	00	00	44639.772324	0
15	56	39.253954425294	000	00	00	00	00	00	44639.734563	0
15	56	39.274954115725	000	00	00	00	00	00	44639.660590	0
15	56	39.285954954656	000	00	00	00	00	00	44639.707096	0
15	56	39.290954430275	000	00	00	00	00	00	44639.557864	0
15	56	39.343955421333	000	00	00	00	00	00	44639.464877	0
15	56	39.344954361040	000	00	00	00	00	00	44639.488823	0
15	56	39.347954588651	000	00	00	00	00	00	44639.359048	0
15	56	39.349954010606	000	00	00	00	00	00	44639.387480	0
15	56	39.350954629786	000	00	00	00	00	00	44639.348396	0
15	56	39.364955447476	000	00	00	00	00	00	44639.364072	0
15	56	39.366954745092	000	00	00	00	00	00	44639.304161	0
15	56	39.391955481333	000	00	00	00	00	00	44639.215588	0
15	56	39.393954853498	000	00	00	00	00	00	44639.309394	0
15	56	39.412954313295	000	00	00	00	00	00	44639.244669	0
15	56	39.430954174175	000	00	00	00	00	00	44639.021983	0
15	56	39.435955055385	000	00	00	00	00	00	44639.168322	0
15	56	39.445955262760	000	00	00	00	00	00	44638.949304	0
15	56	39.450954514323	000	00	00	00	00	00	44639.047433	0
15	56	39.452955453933	000	00	00	00	00	00	44638.934857	0
15	56	39.456954385096	000	00	00	00	00	00	44639.011572	0
15	56	39.463954812563	000	00	00	00	00	00	44638.995522	0
15	56	39.488954802415	000	00	00	00	00	00	44638.923391	0
15	56	39.493955459737	000	00	00	00	00	00	44638.865509	0
15	56	39.495955603103	000	00	00	00	00	00	44638.870713	0
15	56	39.501954080602	000	00	00	00	00	00	44638.857520	0
15	56	39.512954496597	000	00	00	00	00	00	44638.831097	0
15	56	39.516955256360	000	00	00	00	00	00	44638.692535	0
15	56	39.517954295487	000	00	00	00	00	00	44638.708642	0
15	56	39.518954877327	000	00	00	00	00	00	44638.767967	0
15	56	39.519955347132	000	00	00	00	00	00	44638.852175	0
15	56	39.530954170899	000	00	00	00	00	00	44638.803483	0
15	56	39.531954839738	000	00	00	00	00	00	44638.692114	0
15	56	39.542955143734	000	00	00	00	00	00	44638.686834	0
15	56	39.550955269886	000	00	00	00	00	00	44638.655567	0
15	56	39.554954449734	000	00	00	00	00	00	44638.639919	0
15	56	39.561955213103	000	00	00	00	00	00	44638.590034	0
15	56	39.631954948352	000	00	00	00	00	00	44638.281253	0
15	56	39.646954606506	000	00	00	00	00	00	44638.352394	0
15	56	39.657954139395	000	00	00	00	00	00	44638.282510	0
15	56	39.660954615873	000	00	00	00	00	00	44638.232871	0
15	56	39.673955237719	000	00	00	00	00	00	44638.128189	0
15	56	39.696955009546	000	00	00	00	00	00	44638.031590	0
15	56	39.699955423690	000	00	00	00	00	00	44638.013694	0
15	56	39.708954750844	000	00	00	00	00	00	44638.112763	0
15	56	39.711955525920	000	00	00	00	00	00	44638.050443	0
15	56	39.728954133294	000	00	00	00	00	00	44637.942001	0
15	56	39.738954104512	000	00	00	00	00	00	44637.809869	0
15	56	39.742955187619	000	00	00	00	00	00	44637.873353	0
15	56	39.747955111096	000	00	00	00	00	00	44637.885937	0
15	56	39.758954059238	000	00	00	00	00	00	44637.846265	0
15	56	39.773955147910	000	00	00	00	00	00	44637.725341	0
15	56	39.776954056892	000	00	00	00	00	00	44637.812462	0
15	56	39.786955159972	000	00	00	00	00	00	44637.659840	0
15	56	39.806954268897	000	00	00	00	00	00	44637.710554	0
15	56	39.812954923298	000	00	00	00	00	00	44637.521796	0
15	56	39.813954124220	000	00	00	00	00	00	44637.665639	0
15	56	39.814954718502	000	00	00	00	00	00	44637.583661	0
15	56	39.816954277281	000	00	00	00	00	00	44637.507097	0
15	56	39.831955677037	000	00	00	00	00	00	44637.475702	0
15	56	39.833955397618	000	00	00	00	00	00	44637.472789	0
15	56	39.847955071040	000	00	00	00	00	00	44637.483392	0
15	56	39.866954978847	000	00	00	00	00	00	44637.362600	0
15	56	39.878954583444	000	00	00	00	00	00	44637.296414	0
15	56	39.894955271193	000	00	00	00	00	00	44637.283194	0
15	56	39.897955598259	000	00	00	00	00	00	44637.374580	0
15	56	39.900954308403	000	00	00	00	00	00	44637.288881	0
15	56	39.903954635629	000	00	00	00	00	00	44637.315041	0
15	56	39.933954150845	000	00	00	00	00	00	44637.105219	0
15	56	39.938954235920	000	00	00	00	00	00	44637.147837	0
15	56	39.939954842565	000	00	00	00	00	00	44637.025727	0
15	56	39.958954912065	000	00	00	00	00	00	44637.048498	0
15	56	39.959955643106	000	00	00	00	00	00	44637.058702	0
15	56	39.969954084081	000	00	00	00	00	00	44636.937669	0
15	56	39.991955165046	000	00	00	00	00	00	44636.933852	0
15	56	40.002954747622	000	00	00	00	00	00	44636.817375	0
15	56	40.012954432561	000	00	00	00	00	00	44636.853402	0
15	56	40.020954247717	000	00	00	00	00	00	44636.864033	0
15	56	40.021954493641	000	00	00	00	00	00	44636.818470	0
15	56	40.038954146017	000	00	00	00	00	00	44636.777905	0
15	56	40.055954768599	000	00	00	00	00	00	44636.765626	0
15	56	40.079954935674	000	00	00	00	00	00	44636.590635	0
15	56	40.081955302951	000	00	00	00	00	00	44636.519887	0
15	56	40.084954361431	000	00	00	00	00	00	44636.500842	0
15	56	40.100954004229	000	00	00	00	00	00	44636.582144	0
15	56	40.133954854420	000	00	00	00	00	00	44636.416400	0
15	56	40.140954050461	000	00	00	00	00	00	44636.412171	0
15	56	40.153955294176	000	00	00	00	00	00	44636.209327	0
15	56	40.155954293252	000	00	00	00	00	00	44636.256311	0
15	56	40.163955290263	000	00	00	00	00	00	44636.153757	0
15	56	40.164954043445	000	00	00	00	00	00	44636.162868	0
15	56	40.188955230558	000	00	00	00	00	00	44636.242222	0
15	56	40.190954329140	000	00	00	00	00	00	44636.069400	0
15	56	40.197954980657	000	00	00	00	00	00	44636.039557	0
15	56	40.198955338499	000	00	00	00	00	00	44636.068480	0
15	56	40.203954254226	000	00	00	00	00	00	44636.118198	0
15	56	40.209954846505	000	00	00	00	00	00	44636.102502	0
15	56	40.222955393743	000	00	00	00	00	00	44636.103235	0
15	56	40.264955372113	000	00	00	00	00	00	44635.950462	0
15	56	40.266954707033	000	00	00	00	00	00	44635.797499	0
15	56	40.272954328946	000	00	00	00	00	00	44635.799899	0
15	56	40.292954644472	000	00	00	00	00	00	44635.802296	0
15	56	40.298954477767	000	00	00	00	00	00	44635.792040	0
15	56	40.335954209288	000	00	00	00	00	00	44635.528409	0
15	56	40.348955564950	000	00	00	00	00	00	44635.579734	0
15	56	40.349954467332	000	00	00	00	00	00	44635.578883	0
15	56	40.358955374322	000	00	00	00	00	00	44635.576050	0
15	56	40.369954745387	000	00	00	00	00	00	44635.377296	0
15	56	40.370955227721	000	00	00	00	00	00	44635.388646	0
15	56	40.396954530603	000	00	00	00	00	00	44635.355355	0
15	56	40.433955443543	000	00	00	00	00	00	44635.137029	0
15	56	40.437954461726	000	00	00	00	00	00	44635.078136	0
15	56	40.445954674950	000	00	00	00	00	00	44635.176022	0
15	56	40.464955179836	000	00	00	00	00	00	44635.021765	0
15	56	40.477955042763	000	00	00	00	00	00	44634.980179	0
15	56	40.480955083833	000	00	00	00	00	00	44634.944708	0
15	56	40.486955352651	000	00	00	00	00	00	44635.027866	0
15	56	40.492955297967	000	00	00	00	00	00	44635.018144	0
15	56	40.496955634713	000	00	00	00	00	00	44635.014540	0
15	56	40.497954450031	000	00	00	00	00	00	44634.915776	0
15	56	40.511954073692	000	00	00	00	00	00	44634.973133	0
15	56	40.577955251523	000	00	00	00	00	00	44634.609608	0
15	56	40.580954086021	000	00	00	00	00	00	44634.526769	0
15	56	40.593955043645	000	00	00	00	00	00	44634.621399	0
15	56	40.596955557521	000	00	00	00	00	00	44634.461976	0
15	56	40.599954441677	000	00	00	00	00	00	44634.447826	0
15	56	40.604954837771	000	00	00	00	00	00	44634.443523	0
15	56	40.672954753834	000	00	00	00	00	00	44634.279467	0
15	56	40.673955335631	000	00	00	00	00	00	44634.356327	0
15	56	40.724954106547	000	00	00	00	00	00	44634.133409	0
15	56	40.729954266353	000	00	00	00	00	00	44633.971987	0
15	56	40.730954947569	000	00	00	00	00	00	44634.117214	0
15	56	40.754955239354	000	00	00	00	00	00	44633.858343	0
15	56	40.758955377038	000	00	00	00	00	00	44633.849640	0
15	56	40.769954648706	000	00	00	00	00	00	44633.905373	0
15	56	40.772955063047	000	00	00	00	00	00	44633.853470	0
15	56	40.773954214274	000	00	00	00	00	00	44633.850467	0
15	56	40.779955055390	000	00	00	00	00	00	44633.825741	0
15	56	40.788954283053	000	00	00	00	00	00	44633.811991	0
15	56	40.801955676216	000	00	00	00	00	00	44633.764158	0
15	56	40.805954806361	000	00	00	00	00	00	44633.779342	0
15	56	40.806955537424	000	00	00	00	00	00	44633.759961	0
15	56	40.810955140310	000	00	00	00	00	00	44633.744225	0
15	56	40.812954773734	000	00	00	00	00	00	44633.736480	0
15	56	40.895954087326	000	00	00	00	00	00	44633.329497	0
15	56	40.903954686357	000	00	00	00	00	00	44633.368994	0
15	56	40.909954096846	000	00	00	00	00	00	44633.359978	0
15	56	40.920955097572	000	00	00	00	00	00	44633.317113	0
15	56	40.922954706257	000	00	00	00	00	00	44633.309296	0
15	56	40.932954403645	000	00	00	00	00	00	44633.270793	0
15	56	40.933955085005	000	00	00	00	00	00	44633.278246	0
15	56	40.941954887814	000	00	00	00	00	00	44633.160160	0
15	56	40.942955457133	000	00	00	00	00	00	44633.188319	0
15	56	40.945954055344	000	00	00	00	00	00	44633.219395	0
15	56	41.001954030900	000	00	00	00	00	00	44632.933580	0
15	56	41.019955459349	000	00	00	00	00	00	44632.818092	0
15	56	41.043955352900	000	00	00	00	00	00	44632.823570	0
15	56	41.050954387327	000	00	00	00	00	00	44632.765973	0
15	56	41.058955048502	000	00	00	00	00	00	44632.733509	0
15	56	41.059955182456	000	00	00	00	00	00	44632.770638	0
15	56	41.060955366309	000	00	00	00	00	00	44632.813048	0
15	56	41.064954197820	000	00	00	00	00	00	44632.799162	0
15	56	41.093954425392	000	00	00	00	00	00	44632.532459	0
15	56	41.098954236746	000	00	00	00	00	00	44632.701839	0
15	56	41.109955113243	000	00	00	00	00	00	44632.642664	0
15	56	41.122955250081	000	00	00	00	00	00	44632.554101	0
15	56	41.145953977328	000	00	00	00	00	00	44632.405200	0
15	56	41.160955153340	000	00	00	00	00	00	44632.285250	0
15	56	41.163954585005	000	00	00	00	00	00	44632.295260	0
15	56	41.169955500707	000	00	00	00	00	00	44632.349155	0
15	56	41.172954870075	000	00	00	00	00	00	44632.337464	0
15	56	41.180954871968	000	00	00	00	00	00	44632.306475	0
15	56	41.184955084420	000	00	00	00	00	00	44632.290877	0
15	56	41.189955343645	000	00	00	00	00	00	44632.283641	0
15	56	41.191954641239	000	00	00	00	00	00	44632.264060	0
15	56	41.194954135099	000	00	00	00	00	00	44632.312241	0
15	56	41.196954788604	000	00	00	00	00	00	44632.227002	0
15	56	41.197955096744	000	00	00	00	00	00	44632.136866	0
15	56	41.198955504420	000	00	00	00	00	00	44632.236619	0
15	56	41.199954245101	000	00	00	00	00	00	44632.220810	0
15	56	41.201954998163	000	00	00	00	00	00	44632.150784	0
15	56	41.202955244029	000	00	00	00	00	00	44632.222690	0
15	56	41.262954188307	000	00	00	00	00	00	44631.891755	0
15	56	41.264955364321	000	00	00	00	00	00	44631.921384	0
15	56	41.271954722259	000	00	00	00	00	00	44631.892835	0
15	56	41.279954437967	000	00	00	00	00	00	44631.971435	0
15	56	41.287954564272	000	00	00	00	00	00	44631.811737	0
15	56	41.293954024615	000	00	00	00	00	00	44631.811293	0
15	56	41.295955387184	000	00	00	00	00	00	44631.872778	0
15	56	41.346954855297	000	00	00	00	00	00	44631.662405	0
15	56	41.348954613153	000	00	00	00	00	00	44631.654340	0
15	56	41.355954120460	000	00	00	00	00	00	44631.632119	0
15	56	41.361954240027	000	00	00	00	00	00	44631.554606	0
15	56	41.366955444806	000	00	00	00	00	00	44631.568954	0
15	56	41.380954334803	000	00	00	00	00	00	44631.481816	0
15	56	41.397954124273	000	00	00	00	00	00	44631.375894	0
15	56	41.400954314806	000	00	00	00	00	00	44631.432691	0
15	56	41.406954160746	000	00	00	00	00	00	44631.453685	0
15	56	41.409955570220	000	00	00	00	00	00	44631.447809	0
15	56	41.413954364609	000	00	00	00	00	00	44631.380946	0
15	56	41.426955384755	000	00	00	00	00	00	44631.411202	0
15	56	41.430954688993	000	00	00	00	00	00	44631.394927	0
15	56	41.450955091976	000	00	00	00	00	00	44631.173272	0
15	56	41.454955602952	000	00	00	00	00	00	44631.297464	0
15	56	41.477954765775	000	00	00	00	00	00	44631.157833	0
15	56	41.481955189687	000	00	00	00	00	00	44631.098007	0
15	56	41.488955393492	000	00	00	00	00	00	44631.111400	0
15	56	41.492954162946	000	00	00	00	00	00	44631.088805	0
15	56	41.493954607919	000	00	00	00	00	00	44631.119214	0
15	56	41.495955460559	000	00	00	00	00	00	44630.973460	0
15	56	41.498955290226	000	00	00	00	00	00	44631.045735	0
15	56	41.500954650030	000	00	00	00	00	00	44631.129325	0
15	56	41.512954155383	000	00	00	00	00	00	44631.018428	0
15	56	41.524954369736	000	00	00	00	00	00	44630.944698	0
15	56	41.525955001336	000	00	00	00	00	00	44630.932070	0
15	56	41.528955303693	000	00	00	00	00	00	44631.022112	0
15	56	41.545954471236	000	00	00	00	00	00	44630.890259	0
15	56	41.553954448311	000	00	00	00	00	00	44630.888665	0
15	56	41.562954123932	000	00	00	00	00	00	44630.816840	0
15	56	41.566954871334	000	00	00	00	00	00	44630.695545	0
15	56	41.594954853295	000	00	00	00	00	00	44630.759537	0
15	56	41.615955203641	000	00	00	00	00	00	44630.699201	0
15	56	41.622954748258	000	00	00	00	00	00	44630.591801	0
15	56	41.627954659190	000	00	00	00	00	00	44630.462717	0
15	56	41.633955363592	000	00	00	00	00	00	44630.549091	0
15	56	41.641954270846	000	00	00	00	00	00	44630.522507	0
15	56	41.649954509187	000	00	00	00	00	00	44630.452149	0
15	56	41.676954332361	000	00	00	00	00	00	44630.288113	0
15	56	41.694955014711	000	00	00	00	00	00	44630.198847	0
15	56	41.714954820709	000	00	00	00	00	00	44630.180683	0
15	56	41.716954404372	000	00	00	00	00	00	44630.185541	0
15	56	41.717954986161	000	00	00	00	00	00	44630.181067	0
15	56	41.723955615969	000	00	00	00	00	00	44630.230138	0
15	56	41.731954237133	000	00	00	00	00	00	44630.169891	0
15	56	41.735955133743	000	00	00	00	00	00	44630.053289	0
15	56	41.736954085973	000	00	00	00	00	00	44630.090801	0
15	56	41.739954624667	000	00	00	00	00	00	44630.164941	0
15	56	41.753955057378	000	00	00	00	00	00	44629.995921	0
15	56	41.760954900608	000	00	00	00	00	00	44630.117243	0
15	56	41.763955501483	000	00	00	00	00	00	44630.003051	0
15	56	41.775955180987	000	00	00	00	00	00	44629.908416	0
15	56	41.797955043345	000	00	00	00	00	00	44629.909907	0
15	56	41.799954763883	000	00	00	00	00	00	44629.831624	0
15	56	41.811954368794	000	00	00	00	00	00	44629.815839	0
15	56	41.814954534370	000	00	00	00	00	00	44629.802763	0
15	56	41.817954973543	000	00	00	00	00	00	44629.816824	0
15	56	41.825954129687	000	00	00	00	00	00	44629.849466	0
15	56	41.826954823446	000	00	00	00	00	00	44629.871752	0
15	56	41.828954643548	000	00	00	00	00	00	44629.793635	0
15	56	41.838955112558	000	00	00	00	00	00	44629.679713	0
15	56	41.839954213931	000	00	00	00	00	00	44629.658644	0
15	56	41.848955307818	000	00	00	00	00	00	44629.774612	0
15	56	41.850955127964	000	00	00	00	00	00	44629.687794	0
15	56	41.855954976745	000	00	00	00	00	00	44629.587125	0
15	56	41.861954101340	000	00	00	00	00	00	44629.665693	0
15	56	41.874954710940	000	00	00	00	00	00	44629.619372	0
15	56	41.875955317570	000	00	00	00	00	00	44629.531487	0
15	56	41.888955230606	000	00	00	00	00	00	44629.625856	0
15	56	41.891955582752	000	00	00	00	00	00	44629.548022	0
15	56	41.893955328211	000	00	00	00	00	00	44629.532457	0
15	56	41.926955594419	000	00	00	00	00	00	44629.414175	0
15	56	41.948955096115	000	00	00	00	00	00	44629.339535	0
15	56	41.960954564078	000	00	00	00	00	00	44629.193463	0
15	56	41.969955098110	000	00	00	00	00	00	44629.161647	0
15	56	41.974954188205	000	00	00	00	00	00	44629.186330	0
15	56	41.978955047423	000	00	00	00	00	00	44629.212789	0
15	56	41.981955362309	000	00	00	00	00	00	44629.201049	0
15	56	41.983955082906	000	00	00	00	00	00	44629.088952	0
15	56	41.987954573888	000	00	00	00	00	00	44629.080600	0
15	56	41.991955594902	000	00	00	00	00	00	44629.162334	0
15	56	41.994954404567	000	00	00	00	00	00	44629.150734	0
15	56	41.997955005492	000	00	00	00	00	00	44629.065034	0
15	56	42.004955172066	000	00	00	00	00	00	44629.077339	0
15	56	42.008954451529	000	00	00	00	00	00	44629.096662	0
15	56	42.040955367520	000	00	00	00	00	00	44628.972843	0
15	56	42.042954490993	000	00	00	00	00	00	44628.935980	0
15	56	42.043955134956	000	00	00	00	00	00	44628.845258	0
15	56	42.050955114901	000	00	00	00	00	00	44628.976904	0
15	56	42.067955340026	000	00	00	00	00	00	44628.863275	0
15	56	42.080953984172	000	00	00	00	00	00	44628.742500	0
15	56	42.086953929691	000	00	00	00	00	00	44628.705100	0
15	56	42.111954106942	000	00	00	00	00	00	44628.663373	0
15	56	42.115955053298	000	00	00	00	00	00	44628.667016	0
15	56	42.130954599881	000	00	00	00	00	00	44628.640844	0
15	56	42.131954995195	000	00	00	00	00	00	44628.582938	0
15	56	42.133955536789	000	00	00	00	00	00	44628.665014	0
15	56	42.135954685196	000	00	00	00	00	00	44628.497069	0
15	56	42.145954270949	000	00	00	00	00	00	44628.476391	0
15	56	42.161953963929	000	00	00	00	00	00	44628.504668	0
15	56	42.166954385051	000	00	00	00	00	00	44628.495217	0
15	56	42.168955063542	000	00	00	00	00	00	44628.442313	0
15	56	42.179954571868	000	00	00	00	00	00	44628.435060	0
15	56	42.180954929681	000	00	00	00	00	00	44628.499825	0
15	56	42.198954641921	000	00	00	00	00	00	44628.361332	0
15	56	42.239954114171	000	00	00	00	00	00	44628.221889	0
15	56	42.243954388803	000	00	00	00	00	00	44628.123731	0
15	56	42.261954076115	000	00	00	00	00	00	44628.127547	0
15	56	42.262954608210	000	00	00	00	00	00	44628.195706	0
15	56	42.271955540266	000	00	00	00	00	00	44628.040967	0
15	56	42.273954564320	000	00	00	00	00	00	44628.145137	0
15	56	42.278955134709	000	00	00	00	00	00	44627.935255	0
15	56	42.281954827624	000	00	00	00	00	00	44627.975525	0
15	56	42.306954955144	000	00	00	00	00	00	44627.962661	0
15	56	42.322955618409	000	00	00	00	00	00	44627.770640	0
15	56	42.326954462566	000	00	00	00	00	00	44627.808468	0
15	56	42.328955402118	000	00	00	00	00	00	44627.809167	0
15	56	42.334955123835	000	00	00	00	00	00	44627.853145	0
15	56	42.336954807186	000	00	00	00	00	00	44627.761408	0
15	56	42.349954558449	000	00	00	00	00	00	44627.779629	0
15	56	42.363955314468	000	00	00	00	00	00	44627.803233	0
15	56	42.364954117424	000	00	00	00	00	00	44627.663397	0
15	56	42.366955156598	000	00	00	00	00	00	44627.670177	0
15	56	42.373955634183	000	00	00	00	00	00	44627.618759	0
15	56	42.377954863841	000	00	00	00	00	00	44627.669510	0
15	56	42.379954223645	000	00	00	00	00	00	44627.619918	0
15	56	42.385955450569	000	00	00	00	00	00	44627.596156	0
15	56	42.392954833296	000	00	00	00	00	00	44627.494248	0
15	56	42.397954420994	000	00	00	00	00	00	44627.659277	0
15	56	42.402955526304	000	00	00	00	00	00	44627.618435	0
15	56	42.407954740702	000	00	00	00	00	00	44627.441051	0
15	56	42.415954083401	000	00	00	00	00	00	44627.423887	0
15	56	42.420955051821	000	00	00	00	00	00	44627.443782	0
15	56	42.428954183000	000	00	00	00	00	00	44627.473157	0
15	56	42.433955101675	000	00	00	00	00	00	44627.452860	0
15	56	42.435954424131	000	00	00	00	00	00	44627.471930	0
15	56	42.437955426067	000	00	00	00	00	00	44627.437443	0
15	56	42.444954920939	000	00	00	00	00	00	44627.350239	0
15	56	42.446954455001	000	00	00	00	00	00	44627.371361	0
15	56	42.458954744034	000	00	00	00	00	00	44627.321774	0
15	56	42.459955325823	000	00	00	00	00	00	44627.402154	0
15	56	42.465955644570	000	00	00	00	00	00	44627.230731	0
15	56	42.485955089687	000	00	00	00	00	00	44627.288647	0
15	56	42.499954738603	000	00	00	00	00	00	44627.198638	0
15	56	42.500955270800	000	00	00	00	00	00	44627.160539	0
15	56	42.503955523440	000	00	00	00	00	00	44627.199857	0
15	56	42.520954118794	000	00	00	00	00	00	44627.181116	0
15	56	42.523954047967	000	00	00	00	00	00	44627.106157	0
15	56	42.567954096456	000	00	00	00	00	00	44626.875707	0
15	56	42.569955571089	000	00	00	00	00	00	44626.963953	0
15	56	42.585954331138	000	00	00	00	00	00	44626.790822	0
15	56	42.587955631578	000	00	00	00	00	00	44626.788432	0
15	56	42.594955300760	000	00	00	00	00	00	44626.830382	0
15	56	42.595954464276	000	00	00	00	00	00	44626.782498	0
15	56	42.598954953246	000	00	00	00	00	00	44626.771292	0
15	56	42.599955522754	000	00	00	00	00	00	44626.827514	0
15	56	42.623954446601	000	00	00	00	00	00	44626.759153	0
15	56	42.634955223883	000	00	00	00	00	00	44626.745720	0
15	56	42.654954084464	000	00	00	00	00	00	44626.487805	0
15	56	42.672954145193	000	00	00	00	00	00	44626.610613	0
15	56	42.678954973984	000	00	00	00	00	00	44626.507719	0
15	56	42.687954226793	000	00	00	00	00	00	44626.551548	0
15	56	42.698955041386	000	00	00	00	00	00	44626.475689	0
15	56	42.720954443641	000	00	00	00	00	00	44626.230895	0
15	56	42.721955112604	000	00	00	00	00	00	44626.376184	0
15	56	42.735955682161	000	00	00	00	00	00	44626.361963	0
15	56	42.739955123441	000	00	00	00	00	00	44626.274410	0
15	56	42.751954703541	000	00	00	00	00	00	44626.268776	0
15	56	42.755954567772	000	00	00	00	00	00	44626.248850	0
15	56	42.773954528799	000	00	00	00	00	00	44626.122956	0
15	56	42.775954324083	000	00	00	00	00	00	44626.023722	0
15	56	42.783954798899	000	00	00	00	00	00	44626.167981	0
15	56	42.793954596164	000	00	00	00	00	00	44626.145897	0
15	56	42.800955608655	000	00	00	00	00	00	44626.118789	0
15	56	42.805954163836	000	00	00	00	00	00	44625.985108	0
15	56	42.808954316992	000	00	00	00	00	00	44625.941501	0
15	56	42.815955603153	000	00	00	00	00	00	44625.904135	0
15	56	42.828954944125	000	00	00	00	00	00	44626.008197	0
15	56	42.842955066073	000	00	00	00	00	00	44625.813439	0
15	56	42.848954165682	000	00	00	00	00	00	44625.854336	0
15	56	42.849954909187	000	00	00	00	00	00	44625.846770	0
15	56	42.851954604950	000	00	00	00	00	00	44625.753491	0
15	56	42.852955236551	000	00	00	00	00	00	44625.736234	0
15	56	42.880955492561	000	00	00	00	00	00	44625.794933	0
15	56	42.904954864374	000	00	00	00	00	00	44625.559346	0
15	56	42.913954664517	000	00	00	00	00	00	44625.599861	0
15	56	42.929954606458	000	00	00	00	00	00	44625.501732	0
15	56	42.930955262811	000	00	00	00	00	00	44625.574681	0
15	56	42.931954252417	000	00	00	00	00	00	44625.462070	0
15	56	42.936954387376	000	00	00	00	00	00	44625.547417	0
15	56	42.949954574222	000	00	00	00	00	00	44625.485947	0
15	56	42.967954497915	000	00	00	00	00	00	44625.391637	0
15	56	42.980954871426	000	00	00	00	00	00	44625.301516	0
15	56	42.981955440810	000	00	00	00	00	00	44625.230632	0
15	56	42.984954287771	000	00	00	00	00	00	44625.307273	0
15	56	42.986954182503	000	00	00	00	00	00	44625.356440	0
15	56	42.996954054419	000	00	00	00	00	00	44625.205036	0
15	56	43.002954845877	000	00	00	00	00	00	44625.273623	0
15	56	43.007954184708	000	00	00	00	00	00	44625.231353	0
15	56	43.008953995246	000	00	00	00	00	00	44625.123956	0
15	56	43.021955401193	000	00	00	00	00	00	44625.164463	0
15	56	43.028954075147	000	00	00	00	00	00	44625.110303	0
15	56	43.029954159239	000	00	00	00	00	00	44625.095502	0
15	56	43.030954119138	000	00	00	00	00	00	44625.206976	0
15	56	43.041955344124	000	00	00	00	00	00	44625.051326	0
15	56	43.042953948010	000	00	00	00	00	00	44625.120737	0
15	56	43.068955018360	000	00	00	00	00	00	44624.953655	0
15	56	43.082954480895	000	00	00	00	00	00	44624.977337	0
15	56	43.086955514416	000	00	00	00	00	00	44624.994938	0
15	56	43.087954180555	000	00	00	00	00	00	44624.888440	0
15	56	43.099954146259	000	00	00	00	00	00	44624.965598	0
15	56	43.115954511231	000	00	00	00	00	00	44624.756619	0
15	56	43.123954451185	000	00	00	00	00	00	44624.803399	0
15	56	43.135955337617	000	00	00	00	00	00	44624.765886	0
15	56	43.150954523684	000	00	00	00	00	00	44624.686329	0
15	56	43.155954733396	000	00	00	00	00	00	44624.566057	0
15	56	43.160954632120	000	00	00	00	00	00	44624.605060	0
15	56	43.162955335531	000	00	00	00	00	00	44624.639969	0
15	56	43.165954431235	000	00	00	00	00	00	44624.701494	0
15	56	43.174954554997	000	00	00	00	00	00	44624.477170	0
15	56	43.182954669144	000	00	00	00	00	00	44624.581480	0
15	56	43.185954200271	000	00	00	00	00	00	44624.542258	0
15	56	43.186955229983	000	00	00	00	00	00	44624.597872	0
15	56	43.187954020417	000	00	00	00	00	00	44624.487773	0
15	56	43.195953985240	000	00	00	00	00	00	44624.526563	0
15	56	43.205954491721	000	00	00	00	00	00	44624.456922	0
15	56	43.214954826843	000	00	00	00	00	00	44624.368656	0
15	56	43.225954260655	000	00	00	00	00	00	44624.416067	0
15	56	43.246954885144	000	00	00	00	00	00	44624.250710	0
15	56	43.247953974133	000	00	00	00	00	00	44624.296087	0
15	56	43.250955284129	000	00	00	00	00	00	44624.325026	0
15	56	43.252954420175	000	00	00	00	00	00	44624.361167	0
15	56	43.259955233691	000	00	00	00	00	00	44624.212624	0
15	56	43.264954373539	000	00	00	00	00	00	44624.247080	0
15	56	43.281954598846	000	00	00	00	00	00	44624.084714	0
15	56	43.293954639354	000	00	00	00	00	00	44624.120150	0
15	56	43.294955183883	000	00	00	00	00	00	44624.103455	0
15	56	43.296954643301	000	00	00	00	00	00	44624.116105	0
15	56	43.298954314181	000	00	00	00	00	00	44624.074158	0
15	56	43.322955054471	000	00	00	00	00	00	44624.023923	0
15	56	43.326955602861	000	00	00	00	00	00	44623.921213	0
15	56	43.329955482412	000	00	00	00	00	00	44623.996743	0
15	56	43.340955053100	000	00	00	00	00	00	44623.925540	0
15	56	43.342954487671	000	00	00	00	00	00	44623.923929	0
15	56	43.344955203444	000	00	00	00	00	00	44623.987477	0
15	56	43.354954204806	000	00	00	00	00	00	44623.816741	0
15	56	43.376954440944	000	00	00	00	00	00	44623.790602	0
15	56	43.386954885296	000	00	00	00	00	00	44623.840461	0
15	56	43.415955574179	000	00	00	00	00	00	44623.566699	0
15	56	43.423954829937	000	00	00	00	00	00	44623.638353	0
15	56	43.426954746792	000	00	00	00	00	00	44623.539070	0
15	56	43.441954803689	000	00	00	00	00	00	44623.590432	0
15	56	43.446954055631	000	00	00	00	00	00	44623.507874	0
15	56	43.453954869139	000	00	00	00	00	00	44623.448996	0
15	56	43.461955281775	000	00	00	00	00	00	44623.461321	0
15	56	43.463954803541	000	00	00	00	00	00	44623.469605	0
15	56	43.464955422605	000	00	00	00	00	00	44623.440180	0
15	56	43.474954523343	000	00	00	00	00	00	44623.392054	0
15	56	43.476954069833	000	00	00	00	00	00	44623.322333	0
15	56	43.493955166065	000	00	00	00	00	00	44623.444662	0
15	56	43.503954801723	000	00	00	00	00	00	44623.254234	0
15	56	43.506955303303	000	00	00	00	00	00	44623.291130	0
15	56	43.507954404762	000	00	00	00	00	00	44623.195300	0
15	56	43.510954545527	000	00	00	00	00	00	44623.351551	0
15	56	43.511955164708	000	00	00	00	00	00	44623.191144	0
15	56	43.513954723589	000	00	00	00	00	00	44623.180330	0
15	56	43.514955243198	000	00	00	00	00	00	44623.284599	0
15	56	43.531954796941	000	00	00	00	00	00	44623.227085	0
15	56	43.533954654464	000	00	00	00	00	00	44623.142563	0
15	56	43.534955323346	000	00	00	00	00	00	44623.123834	0
15	56	43.543954663401	000	00	00	00	00	00	44623.173015	0
15	56	43.550955265586	000	00	00	00	00	00	44623.118285	0
15	56	43.563955278456	000	00	00	00	00	00	44623.096083	0
15	56	43.564954280504	000	00	00	00	00	00	44623.092378	0
15	56	43.568955625102	000	00	00	00	00	00	44623.003595	0
15	56	43.575955232118	000	00	00	00	00	00	44623.053584	0
15	56	43.580955205536	000	00	00	00	00	00	44623.077255	0
15	56	43.587955123490	000	00	00	00	00	00	44623.050328	0
15	56	43.594954755383	000	00	00	00	00	00	44622.947660	0
15	56	43.595955374462	000	00	00	00	00	00	44622.866620	0
15	56	43.609955521577	000	00	00	00	00	00	44622.950491	0
15	56	43.620955229140	000	00	00	00	00	00	44622.779400	0
15	56	43.626954104999	000	00	00	00	00	00	44622.853692	0
15	56	43.628955368207	000	00	00	00	00	00	44622.750533	0
15	56	43.630955151086	000	00	00	00	00	00	44622.919687	0
15	56	43.661954677576	000	00	00	00	00	00	44622.647980	0
15	56	43.671954686550	000	00	00	00	00	00	44622.614837	0
15	56	43.674955013936	000	00	00	00	00	00	44622.606021	0
15	56	43.691954517912	000	00	00	00	00	00	44622.608708	0
15	56	43.696954603343	000	00	00	00	00	00	44622.560060	0
15	56	43.712955379044	000	00	00	00	00	00	44622.438296	0
15	56	43.715954300751	000	00	00	00	00	00	44622.565564	0
15	56	43.727954577764	000	00	00	00	00	00	44622.386818	0
15	56	43.732954426894	000	00	00	00	00	00	44622.420698	0
15	56	43.742954647329	000	00	00	00	00	00	44622.407562	0
15	56	43.743955353544	000	00	00	00	00	00	44622.404001	0
15	56	43.749954266750	000	00	00	00	00	00	44622.350535	0
15	56	43.752954444906	000	00	00	00	00	00	44622.369215	0
15	56	43.753955126209	000	00	00	00	00	00	44622.365283	0
15	56	43.563955278456	000	00	00	00	00	00	44623.096083	0
15	56	43.564954280504	000	00	00	00	00	00	44623.092378	0
15	56	43.568955625102	000	00	00	00	00	00	44623.003595	0
15	56	43.575955232118	000	00	00	00	00	00	44623.053584	0
15	56	43.580955205536	000	00	00	00	00	00	44623.077255	0
15	56	43.587955123490	000	00	00	00	00	00	44623.050328	0
15	56	43.594954755383	000	00	00	00	00	00	44622.947660	0
15	56	43.595955374462	000	00	00	00	00	00	44622.866620	0
15	56	43.609955521577	000	00	00	00	00	00	44622.950491	0
15	56	43.620955229140	000	00	00	00	00	00	44622.779400	0
15	56	43.626954104999	000	00	00	00	00	00	44622.853692	0
15	56	43.628955368207	000	00	00	00	00	00	44622.750533	0
15	56	43.630955151086	000	00	00	00	00	00	44622.919687	0
15	56	43.661954677576	000	00	00	00	00	00	44622.647980	0
15	56	43.671954686550	000	00	00	00	00	00	44622.614837	0
15	56	43.674955013936	000	00	00	00	00	00	44622.606021	0
15	56	43.691954517912	000	00	00	00	00	00	44622.608708	0
15	56	43.696954603343	000	00	00	00	00	00	44622.560060	0
15	56	43.712955379044	000	00	00	00	00	00	44622.438296	0
15	56	43.715954300751	000	00	00	00	00	00	44622.565564	0
15	56	43.727954577764	000	00	00	00	00	00	44622.386818	0
15	56	43.732954426894	000	00	00	00	00	00	44622.420698	0
15	56	43.742954647329	000	00	00	00	00	00	44622.407562	0
15	56	43.743955353544	000	00	00	00	00	00	44622.404001	0
15	56	43.749954266750	000	00	00	00	00	00	44622.350535	0
15	56	43.752954444906	000	00	00	00	00	00	44622.369215	0
15	56	43.753955126209	000	00	00	00	00	00	44622.365283	0
15	56	43.771955348944	000	00	00	00	00	00	44622.183322	0
15	56	43.782954695875	000	00	00	00	00	00	44622.308655	0
15	56	43.789954315391	000	00	00	00	00	00	44622.230521	0
15	56	43.792955600657	000	00	00	00	00	00	44622.117483	0
15	56	43.793954764369	000	00	00	00	00	00	44622.130168	0
15	56	43.965954402214	000	00	00	00	00	00	44621.601441	0
15	56	43.998954968112	000	00	00	00	00	00	44621.439975	0
15	56	44.006955107179	000	00	00	00	00	00	44621.317203	0
15	56	44.042955167031	000	00	00	00	00	00	44621.144929	0
15	56	44.046954981626	000	00	00	00	00	00	44621.287531	0
15	56	44.055954383883	000	00	00	00	00	00	44621.264456	0
15	56	44.061955212761	000	00	00	00	00	00	44621.144835	0
15	56	44.068954832314	000	00	00	00	00	00	44621.233440	0
15	56	44.083955275048	000	00	00	00	00	00	44621.105166	0
15	56	44.092954640131	000	00	00	00	00	00	44620.956077	0
15	56	44.097954663201	000	00	00	00	00	00	44621.079690	0
15	56	44.098954958987	000	00	00	00	00	00	44621.025441	0
15	56	44.102954736307	000	00	00	00	00	00	44621.040162	0
15	56	44.120954473881	000	00	00	00	00	00	44620.856585	0
15	56	44.132954663983	000	00	00	00	00	00	44620.798441	0
15	56	44.138955020222	000	00	00	00	00	00	44620.940652	0
15	56	44.154955223887	000	00	00	00	00	00	44620.881207	0
15	56	44.163955322751	000	00	00	00	00	00	44620.763562	0
15	56	44.251954688451	000	00	00	00	00	00	44620.434538	0
15	56	44.263954841095	000	00	00	00	00	00	44620.439529	0
15	56	44.267954655632	000	00	00	00	00	00	44620.450274	0
15	56	44.274955618508	000	00	00	00	00	00	44620.260488	0
15	56	44.279955081875	000	00	00	00	00	00	44620.274802	0
15	56	44.283955381572	000	00	00	00	00	00	44620.341985	0
15	56	44.292955418263	000	00	00	00	00	00	44620.255302	0
15	56	44.295955484369	000	00	00	00	00	00	44620.344886	0
15	56	44.319954520797	000	00	00	00	00	00	44620.210861	0
15	56	44.326954824326	000	00	00	00	00	00	44620.090564	0
15	56	44.328955502853	000	00	00	00	00	00	44620.041883	0
15	56	44.341954072857	000	00	00	00	00	00	44620.107361	0
15	56	44.356954440947	000	00	00	00	00	00	44619.999885	0
15	56	44.373954455004	000	00	00	00	00	00	44619.924401	0
15	56	44.376954409141	000	00	00	00	00	00	44619.927527	0
15	56	44.383954774901	000	00	00	00	00	00	44619.964149	0
15	56	44.386954704227	000	00	00	00	00	00	44619.958920	0
15	56	44.388955594230	000	00	00	00	00	00	44619.840969	0
15	56	44.397955531480	000	00	00	00	00	00	44619.828641	0
15	56	44.402955044570	000	00	00	00	00	00	44619.835141	0
15	56	44.424954223396	000	00	00	00	00	00	44619.701796	0
15	56	44.427954214858	000	00	00	00	00	00	44619.790896	0
15	56	44.434954680219	000	00	00	00	00	00	44619.812516	0
15	56	44.502955594755	000	00	00	00	00	00	44619.419570	0
15	56	44.509954306166	000	00	00	00	00	00	44619.413447	0
15	56	44.516955480503	000	00	00	00	00	00	44619.344692	0
15	56	44.520955033739	000	00	00	00	00	00	44619.357501	0
15	56	44.526955551723	000	00	00	00	00	00	44619.469930	0
15	56	44.545954627087	000	00	00	00	00	00	44619.271757	0
15	56	44.550954302024	000	00	00	00	00	00	44619.199629	0
15	56	44.551954970993	000	00	00	00	00	00	44619.371117	0
15	56	44.606954840325	000	00	00	00	00	00	44619.164723	0
15	56	44.617954336602	000	00	00	00	00	00	44618.974376	0
15	56	44.635954447331	000	00	00	00	00	00	44618.991621	0
15	56	44.645954767475	000	00	00	00	00	00	44618.924900	0
15	56	44.651955633693	000	00	00	00	00	00	44618.952771	0
15	56	44.660954675295	000	00	00	00	00	00	44618.880567	0
15	56	44.667954108110	000	00	00	00	00	00	44618.758820	0
15	56	44.672955673836	000	00	00	00	00	00	44618.916989	0
15	56	44.674955344810	000	00	00	00	00	00	44618.720494	0
15	56	44.675954583050	000	00	00	00	00	00	44618.827166	0
15	56	44.676955326642	000	00	00	00	00	00	44618.774438	0
15	56	44.683955157620	000	00	00	00	00	00	44618.839721	0
15	56	44.696955270076	000	00	00	00	00	00	44618.762863	0
15	56	44.705954734709	000	00	00	00	00	00	44618.712169	0
15	56	44.707954405581	000	00	00	00	00	00	44618.731036	0
15	56	44.727955132708	000	00	00	00	00	00	44618.588732	0
15	56	44.731955643838	000	00	00	00	00	00	44618.612786	0
15	56	44.756954441284	000	00	00	00	00	00	44618.442380	0
15	56	44.785954682608	000	00	00	00	00	00	44618.337609	0
15	56	44.789954061875	000	00	00	00	00	00	44618.360762	0
15	56	44.792954314609	000	00	00	00	00	00	44618.391044	0
15	56	44.793954983492	000	00	00	00	00	00	44618.375305	0
15	56	44.799954381917	000	00	00	00	00	00	44618.281025	0
15	56	44.801955645053	000	00	00	00	00	00	44618.314356	0
15	56	44.804954305633	000	00	00	00	00	00	44618.312174	0
15	56	44.807955317177	000	00	00	00	00	00	44618.338526	0
15	56	44.820954434566	000	00	00	00	00	00	44618.281444	0
15	56	44.822954092953	000	00	00	00	00	00	44618.266352	0
15	56	44.838954085200	000	00	00	00	00	00	44618.160657	0
15	56	44.848954678942	000	00	00	00	00	00	44618.167267	0
15	56	44.862954539829	000	00	00	00	00	00	44618.043679	0
15	56	44.920954376015	000	00	00	00	00	00	44617.903895	0
15	56	44.930955255877	000	00	00	00	00	00	44617.784751	0
15	56	44.936954666649	000	00	00	00	00	00	44617.828137	0
15	56	44.953955066550	000	00	00	00	00	00	44617.772802	0
15	56	44.956955468551	000	00	00	00	00	00	44617.806034	0
15	56	44.966954308256	000	00	00	00	00	00	44617.726329	0
15	56	44.986955023051	000	00	00	00	00	00	44617.716403	0
15	56	45.001955241874	000	00	00	00	00	00	44617.644795	0
15	56	45.021955334560	000	00	00	00	00	00	44617.389821	0
15	56	45.022955431290	000	00	00	00	00	00	44617.498878	0
15	56	45.024955475434	000	00	00	00	00	00	44617.505390	0
15	56	45.030954525435	000	00	00	00	00	00	44617.468226	0
15	56	45.039954425389	000	00	00	00	00	00	44617.423150	0
15	56	45.040954733537	000	00	00	00	00	00	44617.419865	0
15	56	45.041954954657	000	00	00	00	00	00	44617.412731	0
15	56	45.046954343445	000	00	00	00	00	00	44617.478776	0
15	56	45.052954898652	000	00	00	00	00	00	44617.318581	0
15	56	45.059953908552	000	00	00	00	00	00	44617.354493	0
15	56	45.082954714417	000	00	00	00	00	00	44617.352360	0
15	56	45.112955562800	000	00	00	00	00	00	44617.131479	0
15	56	45.124954173050	000	00	00	00	00	00	44617.003518	0
15	56	45.132955207868	000	00	00	00	00	00	44617.144145	0
15	56	45.141955070460	000	00	00	00	00	00	44616.966515	0
15	56	45.142955403542	000	00	00	00	00	00	44617.040066	0
15	56	45.143954293548	000	00	00	00	00	00	44617.054052	0
15	56	45.149954637476	000	00	00	00	00	00	44616.998535	0
15	56	45.152954193640	000	00	00	00	00	00	44617.001762	0
15	56	45.158954761326	000	00	00	00	00	00	44617.027470	0
15	56	45.170954043300	000	00	00	00	00	00	44616.938713	0
15	56	45.177954832172	000	00	00	00	00	00	44616.956577	0
15	56	45.191955501679	000	00	00	00	00	00	44616.905656	0
15	56	45.211954723738	000	00	00	00	00	00	44616.791258	0
15	56	45.212955094132	000	00	00	00	00	00	44616.807676	0
15	56	45.214954242510	000	00	00	00	00	00	44616.693702	0
15	56	45.229955133153	000	00	00	00	00	00	44616.621028	0
15	56	45.251955407039	000	00	00	00	00	00	44616.637499	0
15	56	45.258954553690	000	00	00	00	00	00	44616.629775	0
15	56	45.259955060996	000	00	00	00	00	00	44616.592510	0
15	56	45.260955555772	000	00	00	00	00	00	44616.606231	0
15	56	45.264954113882	000	00	00	00	00	00	44616.599576	0
15	56	45.279954992067	000	00	00	00	00	00	44616.498149	0
15	56	45.281954650658	000	00	00	00	00	00	44616.418897	0
15	56	45.285955236453	000	00	00	00	00	00	44616.533909	0
15	56	45.315954592021	000	00	00	00	00	00	44616.340509	0
15	56	45.322954547468	000	00	00	00	00	00	44616.314801	0
15	56	45.329955112364	000	00	00	00	00	00	44616.378668	0
15	56	45.336955353931	000	00	00	00	00	00	44616.301521	0
15	56	45.359954965526	000	00	00	00	00	00	44616.173267	0
15	56	45.360955497672	000	00	00	00	00	00	44616.206709	0
15	56	45.365954625202	000	00	00	00	00	00	44616.102502	0
15	56	45.393954434418	000	00	00	00	00	00	44616.007537	0
15	56	45.402954384226	000	00	00	00	00	00	44616.039748	0
15	56	45.409954874565	000	00	00	00	00	00	44616.019663	0
15	56	45.410955294763	000	00	00	00	00	00	44616.060993	0
15	56	45.412954704421	000	00	00	00	00	00	44616.008055	0
15	56	45.427954114806	000	00	00	00	00	00	44615.882892	0
15	56	45.431954613596	000	00	00	00	00	00	44615.946777	0
15	56	45.432955083539	000	00	00	00	00	00	44615.896675	0
15	56	45.445954051727	000	00	00	00	00	00	44615.901108	0
15	56	45.452955624329	000	00	00	00	00	00	44615.796857	0
15	56	45.456954630223	000	00	00	00	00	00	44615.892558	0
15	56	45.462954563540	000	00	00	00	00	00	44615.704442	0
15	56	45.469954494176	000	00	00	00	00	00	44615.677575	0
15	56	45.471955558358	000	00	00	00	00	00	44615.703714	0
15	56	45.478954331971	000	00	00	00	00	00	44615.756424	0
15	56	45.495954271777	000	00	00	00	00	00	44615.741731	0
15	56	45.499954583836	000	00	00	00	00	00	44615.582127	0
15	56	45.501955573440	000	00	00	00	00	00	44615.598623	0
15	56	45.511954960697	000	00	00	00	00	00	44615.531778	0
15	56	45.515955608746	000	00	00	00	00	00	44615.496856	0
15	56	45.527954542609	000	00	00	00	00	00	44615.598523	0
15	56	45.537955310800	000	00	00	00	00	00	44615.530646	0
15	56	45.538954275442	000	00	00	00	00	00	44615.530209	0
15	56	45.544954631827	000	00	00	00	00	00	44615.546559	0
15	56	45.547954946836	000	00	00	00	00	00	44615.462962	0
15	56	45.552954721432	000	00	00	00	00	00	44615.540888	0
15	56	45.566954109883	000	00	00	00	00	00	44615.501142	0
15	56	45.571954058454	000	00	00	00	00	00	44615.337504	0
15	56	45.576954193792	000	00	00	00	00	00	44615.269256	0
15	56	45.583955604714	000	00	00	00	00	00	44615.404944	0
15	56	45.590955137232	000	00	00	00	00	00	44615.357103	0
15	56	45.592954683787	000	00	00	00	00	00	44615.230339	0
15	56	45.600954574278	000	00	00	00	00	00	44615.221228	0
15	56	45.609955668602	000	00	00	00	00	00	44615.255886	0
15	56	45.618955481623	000	00	00	00	00	00	44615.236763	0
15	56	45.621954104812	000	00	00	00	00	00	44615.233274	0
15	56	45.627954423835	000	00	00	00	00	00	44615.184698	0
15	56	45.628954993299	000	00	00	00	00	00	44615.152615	0
15	56	45.632954335146	000	00	00	00	00	00	44615.204663	0
15	56	45.633955004079	000	00	00	00	00	00	44615.069996	0
15	56	45.640954785435	000	00	00	00	00	00	44615.080575	0
15	56	45.641955491723	000	00	00	00	00	00	44615.134080	0
15	56	45.654954808408	000	00	00	00	00	00	44615.158314	0
15	56	45.661954589785	000	00	00	00	00	00	44615.036379	0
[truncated: 7,693 more rows]
