# Supplementary material for: An efficient real-time signal processing method for satellite laser ranging
Source: PLoS One. 2024 Dec 20;19(12):e0315375. doi: 10.1371/journal.pone.0315375 (PMC11661637; doi:10.1371/journal.pone.0315375)
Supplement: S7 File — (TXT) [file pone.0315375.s007.txt]

  15:56:26 111:55:47  49:39:26 0044692.95658 -000242.7  000053.6 -0.004109
  15:56:27 111:51:44  49:40:19 0044688.85462 -000242.9  000053.4 -0.004095
  15:56:28 111:47:41  49:41:13 0044684.76756 -000243.1  000053.3 -0.004080
  15:56:29 111:43:38  49:42:06 0044680.69538 -000243.4  000053.1 -0.004065
  15:56:30 111:39:34  49:42:59 0044676.63810 -000243.6  000052.9 -0.004050
  15:56:31 111:35:30  49:43:52 0044672.59571 -000243.8  000052.7 -0.004035
  15:56:32 111:31:26  49:44:44 0044668.56823 -000243.9  000052.6 -0.004020
  15:56:33 111:27:22  49:45:37 0044664.55566 -000244.1  000052.4 -0.004005
  15:56:34 111:23:18  49:46:29 0044660.55801 -000244.3  000052.2 -0.003990
  15:56:35 111:19:14  49:47:21 0044656.57527 -000244.5  000052.1 -0.003975
  15:56:36 111:15:09  49:48:13 0044652.60747 -000244.7  000051.9 -0.003960
  15:56:37 111:11:04  49:49:05 0044648.65459 -000244.9  000051.7 -0.003945
  15:56:38 111:06:59  49:49:57 0044644.71665 -000245.1  000051.5 -0.003930
  15:56:39 111:02:54  49:50:48 0044640.79365 -000245.3  000051.4 -0.003916
  15:56:40 110:58:49  49:51:39 0044636.88560 -000245.5  000051.2 -0.003901
  15:56:41 110:54:43  49:52:30 0044632.99250 -000245.7  000051.0 -0.003886
  15:56:42 110:50:37  49:53:21 0044629.11435 -000245.9  000050.8 -0.003871
  15:56:43 110:46:31  49:54:12 0044625.25117 -000246.1  000050.7 -0.003856
  15:56:44 110:42:25  49:55:03 0044621.40296 -000246.3  000050.5 -0.003841
  15:56:45 110:38:19  49:55:53 0044617.56972 -000246.5  000050.3 -0.003826
  15:56:46 110:34:12  49:56:43 0044613.75145 -000246.7  000050.2 -0.003811
  15:56:47 110:30:05  49:57:34 0044609.94816 -000246.9  000050.0 -0.003796
  15:56:48 110:25:58  49:58:23 0044606.15987 -000247.1  000049.8 -0.003781
  15:56:49 110:21:51  49:59:13 0044602.38656 -000247.3  000049.6 -0.003766
  15:56:50 110:17:44  50:00:03 0044598.62825 -000247.4  000049.5 -0.003751
  15:56:51 110:13:36  50:00:52 0044594.88495 -000247.6  000049.3 -0.003736
  15:56:52 110:09:28  50:01:41 0044591.15665 -000247.8  000049.1 -0.003721
  15:56:53 110:05:21  50:02:30 0044587.44336 -000248.0  000048.9 -0.003706
  15:56:54 110:01:12  50:03:19 0044583.74508 -000248.2  000048.8 -0.003691
  15:56:55 109:57:04  50:04:08 0044580.06183 -000248.4  000048.6 -0.003676
  15:56:56 109:52:56  50:04:56 0044576.39361 -000248.6  000048.4 -0.003661
  15:56:57 109:48:47  50:05:45 0044572.74042 -000248.8  000048.2 -0.003646
  15:56:58 109:44:38  50:06:33 0044569.10226 -000249.0  000048.1 -0.003631
  15:56:59 109:40:29  50:07:21 0044565.47914 -000249.2  000047.9 -0.003616
  15:57:00 109:36:20  50:08:08 0044561.87107 -000249.3  000047.7 -0.003601
  15:57:01 109:32:10  50:08:56 0044558.27805 -000249.5  000047.5 -0.003585
  15:57:02 109:28:01  50:09:43 0044554.70009 -000249.7  000047.3 -0.003570
  15:57:03 109:23:51  50:10:31 0044551.13718 -000249.9  000047.2 -0.003555
  15:57:04 109:19:41  50:11:18 0044547.58934 -000250.1  000047.0 -0.003540
  15:57:05 109:15:31  50:12:05 0044544.05657 -000250.2  000046.8 -0.003525
  15:57:06 109:11:21  50:12:51 0044540.53887 -000250.4  000046.6 -0.003510
  15:57:07 109:07:10  50:13:38 0044537.03625 -000250.6  000046.4 -0.003495
  15:57:08 109:02:59  50:14:24 0044533.54871 -000250.8  000046.3 -0.003480
  15:57:09 108:58:49  50:15:10 0044530.07626 -000251.0  000046.1 -0.003465
  15:57:10 108:54:38  50:15:56 0044526.61891 -000251.1  000045.9 -0.003450
  15:57:11 108:50:26  50:16:42 0044523.17665 -000251.3  000045.7 -0.003435
  15:57:12 108:46:15  50:17:28 0044519.74949 -000251.5  000045.5 -0.003420
  15:57:13 108:42:03  50:18:13 0044516.33744 -000251.7  000045.4 -0.003404
  15:57:14 108:37:52  50:18:58 0044512.94050 -000251.9  000045.2 -0.003389
  15:57:15 108:33:39  50:19:43 0044509.55867 -000252.1  000045.0 -0.003374
  15:57:16 108:29:27  50:20:28 0044506.19197 -000252.2  000044.8 -0.003359
  15:57:17 108:25:15  50:21:13 0044502.84039 -000252.4  000044.6 -0.003344
  15:57:18 108:21:03  50:21:57 0044499.50394 -000252.6  000044.4 -0.003329
  15:57:19 108:16:50  50:22:42 0044496.18262 -000252.8  000044.2 -0.003314
  15:57:20 108:12:37  50:23:26 0044492.87644 -000252.9  000044.1 -0.003299
  15:57:21 108:08:24  50:24:10 0044489.58540 -000253.1  000043.9 -0.003283
  15:57:22 108:04:11  50:24:54 0044486.30951 -000253.3  000043.7 -0.003268
  15:57:23 107:59:57  50:25:37 0044483.04877 -000253.5  000043.5 -0.003253
  15:57:24 107:55:44  50:26:21 0044479.80318 -000253.6  000043.3 -0.003238
  15:57:25 107:51:30  50:27:04 0044476.57275 -000253.8  000043.1 -0.003223
  15:57:26 107:47:16  50:27:47 0044473.35749 -000254.0  000042.9 -0.003208
  15:57:27 107:43:02  50:28:30 0044470.15740 -000254.2  000042.8 -0.003193
  15:57:28 107:38:48  50:29:12 0044466.97248 -000254.3  000042.6 -0.003177
  15:57:29 107:34:33  50:29:55 0044463.80273 -000254.5  000042.4 -0.003162
  15:57:30 107:30:19  50:30:37 0044460.64817 -000254.6  000042.2 -0.003147
  15:57:31 107:26:04  50:31:19 0044457.50879 -000254.8  000042.0 -0.003132
  15:57:32 107:21:50  50:32:01 0044454.38461 -000255.0  000041.8 -0.003117
  15:57:33 107:17:35  50:32:43 0044451.27561 -000255.1  000041.7 -0.003101
  15:57:34 107:13:19  50:33:25 0044448.18182 -000255.3  000041.5 -0.003086
  15:57:35 107:09:04  50:34:06 0044445.10323 -000255.5  000041.3 -0.003071
  15:57:36 107:04:48  50:34:47 0044442.03984 -000255.6  000041.1 -0.003056
  15:57:37 107:00:33  50:35:28 0044438.99166 -000255.8  000040.9 -0.003041
  15:57:38 106:56:17  50:36:09 0044435.95870 -000256.0  000040.7 -0.003025
  15:57:39 106:52:01  50:36:50 0044432.94096 -000256.1  000040.5 -0.003010
  15:57:40 106:47:44  50:37:30 0044429.93844 -000256.3  000040.3 -0.002995
  15:57:41 106:43:28  50:38:10 0044426.95115 -000256.5  000040.1 -0.002980
  15:57:42 106:39:12  50:38:50 0044423.97908 -000256.6  000040.0 -0.002964
  15:57:43 106:34:55  50:39:30 0044421.02226 -000256.8  000039.8 -0.002949
  15:57:44 106:30:38  50:40:10 0044418.08067 -000256.9  000039.6 -0.002934
  15:57:45 106:26:21  50:40:49 0044415.15433 -000257.1  000039.4 -0.002919
  15:57:46 106:22:04  50:41:29 0044412.24323 -000257.3  000039.2 -0.002903
  15:57:47 106:17:46  50:42:08 0044409.34738 -000257.4  000039.0 -0.002888
  15:57:48 106:13:29  50:42:47 0044406.46679 -000257.6  000038.8 -0.002873
  15:57:49 106:09:11  50:43:25 0044403.60146 -000257.7  000038.6 -0.002858
  15:57:50 106:04:53  50:44:04 0044400.75139 -000257.9  000038.4 -0.002842
  15:57:51 106:00:35  50:44:42 0044397.91658 -000258.1  000038.2 -0.002827
  15:57:52 105:56:17  50:45:20 0044395.09705 -000258.2  000038.0 -0.002812
  15:57:53 105:51:59  50:45:58 0044392.29279 -000258.4  000037.8 -0.002797
  15:57:54 105:47:40  50:46:36 0044389.50381 -000258.5  000037.6 -0.002781
  15:57:55 105:43:22  50:47:13 0044386.73012 -000258.7  000037.4 -0.002766
  15:57:56 105:39:03  50:47:51 0044383.97171 -000258.8  000037.3 -0.002751
  15:57:57 105:34:44  50:48:28 0044381.22858 -000259.0  000037.1 -0.002735
  15:57:58 105:30:25  50:49:05 0044378.50075 -000259.2  000036.9 -0.002720
  15:57:59 105:26:06  50:49:42 0044375.78822 -000259.3  000036.7 -0.002705
  15:58:00 105:21:47  50:50:18 0044373.09099 -000259.4  000036.5 -0.002690
  15:58:01 105:17:27  50:50:55 0044370.40907 -000259.6  000036.3 -0.002674
  15:58:02 105:13:07  50:51:31 0044367.74245 -000259.7  000036.1 -0.002659
  15:58:03 105:08:48  50:52:07 0044365.09114 -000259.9  000035.9 -0.002644
  15:58:04 105:04:28  50:52:43 0044362.45516 -000260.0  000035.7 -0.002628
  15:58:05 105:00:08  50:53:19 0044359.83449 -000260.2  000035.5 -0.002613
  15:58:06 104:55:47  50:53:54 0044357.22914 -000260.3  000035.3 -0.002598
